# Supplementary material for: The evolution of an ancient technology
Source: R Soc Open Sci. 2017 May 31;4(5):170208. doi: 10.1098/rsos.170208 (PMC5451833; doi:10.1098/rsos.170208)
Supplement: S3 Looms characters and short codes [file rsos170208supp3.xlsx]

## Sheet: Sheet1
List of characters with codes and descriptions
Category	Character description	Character short code
Warp configuration	Continuous warp	WC01
	Warp and web are circular	WC02
	Warp and web are false-circular (called "warp lock" by Emery 1979 p151)	WC03
	warping rod associated with false circular warp	WC04
	Warp and web are flat	WC05
Body-tensioned looms	Back-tensioned loom	WT05
	foot braced back-tensioned loom	WT06
	externally braced back-tensioned loom	WT07
	Back-tensioned loom: weaver's feet rest on footrest positioned directly below warp beam and secured by same stakes (sometimes with short spacer in-between)	WT09
	Back-tensioned loom: weaver's feet may rest on bar that is tied to a stake behind the loom, or on large stone, or otherwise secured (including ad-hoc arrangements)	WT10
	Back-tensioned loom: weaver sits in a small, wooden box-like frame, not connected to the warp beam or support	WT11
Body-tensioned frame looms (and some related non-body tensioned types)	Back-tensioned loom: weaver's feet rest on a board secured part way along the U-shaped Indonesian-style frame that sits on the ground	WT12
	U-shaped frame for back-tensioned loom: bar linking warp beam supports, plus two beams at right angles (making a U-shaped frame)	WT13
	above U-shape plus bar joining the ends to make square shape	WT13A
H-frame back-tension looms	Frame component: upgright H-frame incorporating warp beam and long V-shaped heddle rocker/supports	WT14
	H-frame is attached to two horizontal or sloping bars, incorporating seat	WT15
	Warp beam supports are set back behind H-frame, to allow slightly longer warp (modification of basic H-frame model)	WT16
	H- frame (or H-frame analog set slightly behind main H-frame) supports rocker heddle(s)	WT16A
Back-tensioned looms: backstrap type	Backstrap ("waist strap") or beam	WT18
	Backstrap attaches directly to cloth beam, no cords (if left blank = cords used)	WT19
	Back beam (behind weaver, wood)	WT20
Horizontal looms: rigid, elevated frame encompassing cloth beam and warp beam	Rigid rectangular frame or frame-base, approx horizontal, usually (but not always) supported on pillars. May form base of overhead frame, cuboidal frame.	FT01
	2 pillars near warp beam	FT01A
	2 pillars near cloth beam	FT01B
	strictly horizontal	FT02
	slopes upward to warp beam	FT03
	slopes downward to warp beam	FT04
	Frame component: two uprights and a rigid cantilever (supporting pair of foot-operated heddles and/or swinging reed bar)	FT05
	cantilever supports heddles	FT06
	cantilever supports reed	FT07
	Frame component: upper frame supported on 4 pillars, not integral with lower frame supports (distinct from cuboid types)	FT08
	4-pillar frame supports heddles	FT09
	4-pillar upper frame supports reed	FT10
	Frame component: warp beam is supported by two horizontal or slightly sloping bars rising up from back pillar supports of loom	FT11
	warp beam is set back along the sloping bars (subset of FT11)	FT11A
	Cuboid, free-standing frame incorporating warp beam	FT13
	Cloth beam is set in pillars in front of weaver (horizontal looms)	FT13A
	frame extends horizontally behind the rear supports, placing the warp beam some distance further back	FT14
	Frame has an extension frame with horizontal members and two pillar supports at the back, not an integral part of the main frame, supporting the warp beam (distinction from the Cambodian version)	FT15
	"Parallel bars" frame: two overhead bars supported by a trestle over the cloth beam and a second trestle over the mid-part of the loom. Used for supporting ground warp heddle assembly	FT16
	Heddles can move along overhead beam as weaving progresses	FT17
	Heddles/swinging reed bar rest in cup-shaped depressions (subset of FT17)	FT17A
	Warp beam is present (warp is attached to or wound around this rod, situated at opposite end to the leading edge of the web)	WB02
	Second warp beam, set back behind the first (complex frame looms: second beam is used for eg pattern warp)	WB03
	Warp is wound onto the warp beam when weaving commences	WB04
	Round section warp beam	WB05
	Square or rectangular section warp beam	WB05A
	Warp beam is attached to a support beam by two loops of twine or cord, one at each end of the warp beam (simple systems only, not complex ones eg Indian warp beam arrangements)	WB06
	Warp beam hangs from top of two uprights, suspended by cords	WB06B
	Flat warp beam	WB07
	flat warp beam at right angles to warp	WB08
	warp attaches to top of flat warp beam	WB08A
	warp attaches to bottom of flat warp beam	WB08B
	beginning of warp is held in place by stick laid along warp beam	WB08C
	flat warp beam in same plane as warp	WB08D
	flat warp beam is held by two brackets that slot over the ends, then linked to the frame via cords	WB08E
	Warp-beam fits into two uprights with slots in (includes backstrap and non-backstrap types)	WB09
	Backstrap loom with warp beam braced behind or set into 2 stakes or uprights (including ground-level frame looms)	WB10
	Warp beam is behind two uprights (lashed or otherwise suspended)	WB10A
	warp beam is lashed to uprights	WB10B
	warp beam is suspended by cords from the top of two uprights (non-frame looms)	WB10C
	warp beam is wedged using stakes and/or boulders	WB10D
	warp beam sits in a cleft between the uprights and diagonal bracing beams (in U-shaped or square frame)	WB10E
	Warp beam (singular) is located in a closed slot in a pair of uprights	WB10F
	Warp beam is manipulated with feet to change warp tension (foot-braced backstrap looms)	WB11B
	Warp beam has paddle-shaped extensions at each end, large and flat, designed to fit into frame (distinction from some foot-braced looms)	WB12
	Paddles oriented vertically, wedged behind loom frame upright	WB12A
	Enlarged, hollow warp beam (backstrap looms)	WB14
	Warp beam is equipped with spokes which allow the rotation of the beam to be stopped (eg by jamming a stick between the spokes and the loom frame) in order to tension the warp, also used for winding warp threads onto the warp beam (excludes spokes used for other purposes, eg handles for turning the warp beam)	WB15
	simple, flat spokes	WB15A
	star-shaped spokes (bars with V-notch cut in)	WB15B
	Warp beam rotation is stopped against a bar, which has a handle attached that is reach-able by the weaver from the seat at the front of the loom	WB15C
	Warp tension is maintained by a single rod that passes through the warp beam, then is rested on a peg or tied off against the loom frame (frame looms, eg Tibetan trestle loom)	WB16
	Warp is held in warp beam by stick-and-groove mechanism (eg Tibetan trestle loom)	WB17
	Warp is padded with sticks or paper	WB18
	Warp goes around a beam at far end of frame, and is tied off over the weaver's head (frame looms only)	WB22
	Warp (flat) goes around a beam at the back of the loom, then is collected on second warp beam (compare "Third beam" character)	WB22A
	second warp beam is above the first	WB22B
	second warp beam is below the first	WB22C
	Warp is secured around warp beam, then excess length is then loosely tied or wound in a ball, suspended overhead or sits on the ground	WB24
	Warp is secured via tensioning stick in ground, or tree/external fixed point, behind warp beam	WB25
	Warp beam is wedged behind two upright supports in a frame with pillars (rather than fitting into holes or slot in the frame) - not including Indonesian ground level frames with similar but probably unrelated features	WB28
	Warp beam is hung from cords attached to an upright at the back of a frame	WB28A
	Warp is in bunches near the warp beam	WB31
Cloth beam	Cloth beam	CB01
	Single cloth beam, not split or doubled	CB02
	Cloth beam - square section (including split types)	CB03
	Cloth beam - round section (including split types)	CB04
	Cloth beam - flat profile	CB05
	cloth beam consists of two narrow bars joined by struts	CB05A
	Cloth beam - split or double (approx equal halves)	CB08
	mortise and tenon' clamp	CB08B
	offset' clamp	CB08C
	pair of rods, no special adaptation for clamping the warp	CB08D
	Cloth beam - pair of beams that can be used singly or as a pair	CB09
	Cloth beam - grooved, with narrow stick set into it to secure the warp	CB10
	Cloth beam has two holes pierced in it, through which ends of the warp are threaded to secure it	CB10A
	Cloth beam - one or more forks at the ends for attaching cloth beam cords	CB11
	2 forks on one beam	CB11B
	4 forks on one beam	CB11C
	Cloth beam - grooved or narrowed section for backstrap cord	CB12
	Cloth beam - cloth strap is secured by a knob behind two forks, cord sits on outer edge of the knob	CB12A
	Cloth beam - square ends, two wooden pieces attached to backstrap fit over the ends to fix backstrap in place	CB13
	Short length of cloth is wound around cloth beam to help secure it	CB14
	Cloth can be wound on cloth beam (longer lengths)	CB15
	Cloth beam - holes pierced from 2 directions, so beam can be fitted onto two uprights and rotated to wind cloth	CB06
	Cloth beam rotation is stopped by a peg sticking out, secured to frame via cord or other obstruction	CB20
	Square cloth beam in square clefts in uprights: rotation stopped by shape alone	CB21
	"Double" cloth beam: cloth goes over bar next to the weaver and is collected on roller below	CB17
Weaver position	Seated on the ground (or close to it)	SR01
	Weaver sits on raised seat/ stool	SR04
	Seat is integral to loom (not including planks laid across ground-level Indonesian frames)	SR05
Ground-weave heddle configuration	1A lower warp heddle- up	HG01
	1B lower warp heddle - down	HG02
	2A upper warp heddle - up	HG03
	2B upper warp heddle - down	HG04
Simple heddles - ground weave	Heddle - simple only (heddle loops attached to one side of warp only, no bidirectional heddles)	HG05
Double sided heddles - ground weave	Heddle - double sided (two sets of heddle loops, one above the warp and one below, attached to the same warps)	HG07
	Double sided heddles pull in one direction only (ie warp passes through top or bottom section only	HG08
	Double sided heddles pull in both directions (ie warp passes through loop or eye at the center of the heddle)	HG09
	One or two pair(s) of double-sided heddles are joined together	HG11
	Heddle type: movable simple heddle raised directly by hand, no external support	HG12
	Heddle is fixed, does not move during weaving	HG13
	Heddle supported on trestle sticks or similar supports, on either side of a horizontal ground loom warp	HG14
Heddle construction	Heddle: string loops only, no rod or support	HC01
	Heddle: wound continuous heddle	HC02
	heddle winding: spiral continuous	HC03
	heddle winding: alternate continuous	HC04
	Heddle: individual loops	HC05
	Heddle: tied in bunches to support rod	HC06
	Additional rods tied tightly on top of heddle rod to secure the heddle threads, control spacing, may also act as handle	HC09
	heddle rod and "additional rod" on top of heddle may be formed from single bent stick	HC09A
	heddle is wound around upper rod	HC10
	heddle is wound around lower rod	HC11
	heddle winding encompasses both rods (not wound around rods individually)	HC12
	heddle has loose rod inside it, rests on the warp	HC13
Mechanical systems for raising ground-weave heddles	Simple 'handle' attached to heddle stick (additional rod to aid in lifting)	HR01
	Heddle supported (elevated) by weight attached to pulley above the weaver	HR04
Treadle systems	Foot operated system for raising heddle	HR05
	Heddles attached to treadles below and longitudinal rocker bars above, counterbalanced by weights (not linked in pairs)	HR05A
	Heddle is supported by a two-pronged rocker that is attached to the upright part-frame: the back projection is attached to a cord to the weaver's foot allowing it to be raised by depressing the cord	HR06
	Treadle(s) are loops of cord around the weaver's foot	HR06A
	Treadle linkage is pulled around the back of the loom (as opposed to types that pull downwards directly through the loom frame)	HR06B
	Treadle(s) are sticks oriented in same direction as warp (longitudinal)	HR07
	short treadles (about same length as weaver's foot)	HR08
	long treadles	HR09
	Short bars are suspended on cords between heddles and treadles to distribute tension evenly	HR10
	Treadle sticks are set in slots in a beam to keep them in line	HR11
	Treadles are sticks oriented at right angles to warp (transverse)	HR12
heddle-treadle linkages	Heddle(s) are suspended via cords attached to an overhead support (frame, ceiling etc)	HR13
	Heddle cords pass over a wooden rod	HR13A
	wooden rod is equipped with rollers	HR13B
	Heddles attached to a longitudinal wooden rocker on a bearing (generally in a pair)	HR13C
	single longitudinal rocker	HR13D
	double longitudinal rocker (H-shaped)	HR13E
	rocker is in a bracket below the level of the top of the loom	HR13F
	rocker for heddles is the same as that for the reed	HR13G
	Heddle cords pass over pulleys (generally linking pairs together)	HR13H
	Heddles are linked by cords to short bars (heddle horses) just above (generally in pairs)	HR13J
	Uprights-and-rocker bars system for raising and lowering heddle: two uprights with a bar between, with short bars (sometimes carved into fish shapes) at the ends that support the heddle on one side and a warp depression bar on the other.	HR14
	heddle system incorporates warp depression bar (so that it is pushed down as the heddle is raised)	HR14A
	rocker bar uprights are the main structural supports at the back of the loom frame	HR14B
	rocker bar supports are attached to horizontal frame, in front of main back pillars	HR14C
	Footrest between treadles	HR15
	Heddles are connected to asymmetric transverse rocker bars, hinged to a rod parallel to the warp, situated over the warp frame (pulls heddles upwards only "crow's baby" rockers)	HR16A
	Heddles are connected to a bamboo bow or spring that allows the heddle to be pulled downwards, springing back up after extension (pulls heddles downwards only)	HR16B
Warp opening rods- ground weave	Lease rod (laze rod) or cord holding a warp crossing and used during weaving, usually placed near to the warp beam (check this if at least one laze rod is present: check box below if two laze rods present)	RR01
	Pair of lease rods (laze rods) or cords: pair of sticks keeping an additional warp crossing in place	RR02
	Stick used to lift lease rods and warp	RR04
	Shed stick (inserted into warp), sometimes called shed roll, associated with natural shed for ground weft insertion	RR06
	Shed stick is cylindrical (not including types fixed to frame)	RR06A
	Shed stick is flat	RR06B
	Shed stick has objects inside to make a noise during weaving	RR06C
	Shed stick is a frame rather than a simple stick	RR08
	shed stick is a square section frame	RR08A
	shed stick is a T-section frame	RR08B
	shed stick is an I-section frame	RR08C
	shed opening is created by two rods attached to the loom frame	RR08D
	Shed stick is fixed into horizontal loom frame	RR13
	Shed stick is attached to a cord or bar, to pull it down to assist in opening natural shed	RR14
	Shed stick cord is attached to a foot treadle	RR15
	Cord across shed stick to prevent it falling out	RR16
	Warp passes through opening in shed stick	RR17
	shed stick in two halves with gap between	RR17A
	shed stick has a narrow rod (removable) across the top	RR19
	Warp depression stick: placed on top of warp, just behind shed stick (used with shed stick when raising heddle shed)	RR20
	warp depression stick is attached to the frame via cords	RR20A
	warp depression stick is fixed into holes in the loom frame	RR20B
	warp depression stick is linked to second stick positioned below the warp	RR20C
Warp opening and beating aids, other weaving aids	Sword beater-shed-opener and/or related shed-opener	FS01
	Beater is used behind a reed (if left blank, beater is applied directly to weft)	FS01A
	simple sword beater: flat stick	FS02
	sword beater symmetric with points at both ends	FS02A
	"reversed" orientation with narrow side facing the warp	FS02B
	scallop shaped indentations at the ends of symmetric beater	FS02C
	sword beater asymmetric: point at one end, cut off flat at the other end	FS03
	Ainu-type sword beater (flat, tapering to point at one end, handle at the other)	FS03A
	sword beater asymmetric with distinct, rounded handle (literally like knife or sword, distinct from types that merely have a narrowed section of a continuous flat profile)	FS03B
	two-handled beater (heavy, lacking points at ends)	FS05
	External, free standing rest for sword	FS06
	Sword-like stick, not used for beating but for holding shed open only (subset of FS01)	FS07
	Hand-held comb/rake beater	FS08
	Pin beater (stick or pointed rod used to tamp-in wefts)	FS09
	Pin or similar implement for keeping warp threads aligned (eg for keeping warp ikat patterns aligned)	FS12
Temples and width controlling devices	Temple: tensioning strip inserted near the leading edge of the web to help maintain constant web width and straight selvedges	TP01
	Temple type A: simple rod with needles or points at each end (width is not adjustable)	TP02
	temple is strongly bow-shaped	TP02A
	Temple is above the web	TP05
	Temple is below the web	TP06
	Edges of web linked to sides of loom frame to maintain fabric width (serves same purpose as a temple)	TP07
Reeds, coil rods and other warp spacers	Coil rod	SP01
	Chained thread across warp, near warp beam (or warp ends furthest from cloth beam), to keep warp threads separated and in order	SP02
	Warp spacer consisting of bar with notches in to keep warp evenly spaced and maintain width	SP03
	warp spacer has a laze rod on either side of it, bound together with the spacer	SP03A
	Reed/ reed beater	SP04
	Reed is used for tamping-in weft lightly, prior to beating-in with another implement	SP04D
	Reed is the main beating implement	SP04A
	Reed is located behind shed stick (ie close to warp beam: if left blank means that reed is located next to the leading edge of the web)	SP04B
	Reed beater with heavy weight frame around it	SP05
	Reed beater is suspended, via cords or bars	SP06
	Reed beater is set into a rigid swinging bar, suspended overhead, sometimes called a sley	SP07
	Reed is attached to a horizontal bar (as well as being suspended overhead) attached to a rod that pivots	SP08
	pivot for the reed bar is at the base of the loom	SP08A
	pivot for the reed bar is elevated	SP08B
	Reed-beater is supported by two bamboo rods, attached at the back of the frame, bent over and meeting at a point just above the heddle. Two cords extend from the meeting point to the reed-beater.	SP11
	Ainu-type reed frame, with four divergent points at each corner	SP12
Other	Additional sticks added near warp beam to maintain tension in the warp selectively	MC01
	Stick inserted near beginning of weaving to keep weft in place, left in warp while weaving is in progress	MC02
	Short lengths of stick incorporated to hold ikatted threads in alignment	MC02A
	Yarn inserted with a hook (usually used for discontinuous supplementary weft)	YS03
	Simple shuttle (including types embedded in housings, excluding H-shaped)	YS05
	thread wound on stick in circular fashion	YS06
	thread wound lengthways on a long stick	YS07
	H-shaped shuttle: thread wound lengthways on elongated H-shaped shuttle	YS08
	Hollow bamboo tube with thread loosely coiled inside (no center spindle)	YS09
	Boat-shaped shuttle, stick in the center on which the yarn is wound	YS10
	Hainan-type shuttle: square section rod with small cut-out at center, with a pair of metal discs inset	YS10A
	Beater shuttle (combines yarn insertion and beating), with two handles [beater function must also be listed in sword-beater section]	YS11
	Torpedo-shaped compound shuttle	YS12
	center bobbin	YS13
	cover	YS14
	pointed cone at one end, made of hardwood or ivory or similar	YS15
	Dart-shaped shuttle, with bobbin in the center (mainly used for supplementary weft, combining pickup stick and shuttle functions)	YS16
Simple (one-sided) heddles - patterning and twills	Extra simple heddles for supplementary weft, or warp patterning or twills (one or more)	HP01
	heddles have no supporting rods (ie loops of thread tied together)	HP05
	single complex heddle incorporating pattern rods or strings (see patterning systems)	HP09
	Heddles with two or more rods in one heddle, one for picking up the entire heddle and one for selecting part of it (compound heddles)	HP13
Bidirectional heddles - patterning and twills	plus 1 heddle for twills	HP19
	plus 2 heddles for twills	HP20
Location of additional heddles	additional heddles are located behind main heddles	HP22
	additional heddles are located in front of main heddles (ie nearer to weaver)	HP23
Double sided, single-directional heddles - patterning and twills	Additional double-sided, single-directional heddles used for twills and satin effects	HP26
	Additional double-sided, single-directional heddles used for patterning	HP27
Mechanical systems for raising pattern heddles	Treadle for raising pattern heddle linked to V-shaped rocker bar at the back of the loom	HM01
	treadle bar	HM02
	foot loop	HM03
	with counterweight	HM03A
	Heddles are connected to asymmetric rocker bars, hinged to a rod parallel to the warp, situated over the warp frame (pulls heddles upwards only "crow's baby" rockers)	HM06
	Heddles are connected to a bamboo bow or spring that allows the heddle to be pulled downwards, springing back up after extension (pulls heddles downwards only)	HM07
	Heddles are raised by a second person (drawboy)	HM08
Warp opening rods - patterning	Sticks that remain in the warp permanently, to assist with lifting subsets of the warp (for warp or for weft patterning)	RP01
	Single stick just behind main heddle, to raise warp threads independently of ground warp (mark as present, even if there are additional sticks)	RP02
	Two sticks just behind main heddle, one in upper layer of warp, other in lower layer of warp (referring to natural shed division). These two sticks can be pulled forward over the natural shed stick to open additional sheds.	RP03
	Pair of sticks placed just behind shed rod, enclosing a warp crossing (selected patterning warps only)	RP04
	Set of pattern sticks for warp patterning, behind main heddle	RP08
Temporary warp opening rods - patterning	Set of pattern rods inserted by the weaver behind the main heddle, to mark out and save pattern sheds on a temporary basis (usually inserted in sequence and then removed in reverse order)	RT01
	pattern rods are inserted as weaving progresses, then removed in reverse order to make symmetrical design	RT02
	pattern rods are inserted all together before weaving begins, removed as weft insertion progresses	RT03
	pattern rods are removed and re-inserted at the back of the group after each weft insertion	RT04
Pattern recording systems: direct	Set of individual heddles for pattern sheds: pattern is recorded via the order of the heddles (either loose in warp or suspended in some way)	PR01
	Pattern heddles are located in front of ground weave heddles, ie nearer to weaver (if left blank, indicates pattern heddles are behind ground weave heddles)	PR02
	Loom-integrated pattern stick or string recording system (a heddle system that includes a set sticks embedded in strings that directly define a sequence of pattern sheds and forms part of the loom structure)	PR04
	Stick resting on the warp between the pattern sheds, used to help separate the two sets of sheds	PR05
	pattern sticks (or strings replacing sticks) are held in a flat heddle system that extends above and below the warp: strings or sticks are transferred from above to below or vice versa	PR06
	Additional loops inserted between the pattern sticks loop and the warp, raising the patterning arrangement above the warp and allowing multiple connections to the warp (pattern repeats) in some cases	PR07
	Multiple connections from pattern system to warp, allowing pattern repeats	PR08
	Figure Tower supporting patterning system and drawboy	PR09
	pattern stick system is held in fixed position by being attached to the loom frame	PR10
	pattern sticks or strings are linked to a cord alongside, either by being tied to it in bunches or secured to rings (helps keep the strings in sequence)	PR11
	pattern sticks or strings are held in place by being tied to a vertical wooden frame	PR12
	pattern sticks are supported above the warp in a pattern heddle	PR12A
	pattern sticks are in a circular arrangement above the warp, used in sequence to open shed and then moved from the back to the front of the circular heddle in sequence	PR13
	both front and back sheds are used for inserting patterning wefts	PR14
	circular heddle moves in one direction only while making patterns	PR14A
	circular heddle reverses direction in order to make symmetrical patterns	PR14B
	helper-rod inserted into pattern shed to widen it before weft insertion	PR15
	pattern sticks are supported by a lifting system connected to a foot-treadle	PR16
	pattern sticks in a circular arrangement held around a cylindrical drum (eg made of basketwork)	PR17
	Pattern system is located behind ground weave heddles	PR18
	Patern system is located in front of ground weave heddles (ie nearer to the weaver)	PR19
	Pickup stick: pointed stick(s) similar to sword used for opening up pattern sheds	FM02
