# Supplementary material for: The evolution of an ancient technology
Source: R Soc Open Sci. 2017 May 31;4(5):170208. doi: 10.1098/rsos.170208 (PMC5451833; doi:10.1098/rsos.170208)
Supplement: S4 Looms data file [file rsos170208supp4.nex]

#NEXUS
[written Fri Jun 12 17:22:12 CST 2015 by Mesquite  version 3.03 (build 702) at chris-buckleys-power-mac-g5.local/192.168.1.3]

BEGIN TAXA;
	TITLE Taxa;
	DIMENSIONS NTAX=87;
	TAXLABELS
		Liangzhu_FBBS Hainan_Meifu_Li_FBBS Hainan_Qi_Li_FBBS Hainan_Ha_Li_FBBS Taiwan_Atayal_FBBS Laos_Katu_FBBS Nepal_Sherpa_Trestle_2LH Tibet_Trestle_2LH Flores_Sikka_BS Flores_West_BS Alor_Boka_Besi_BS Ternate_Selatan_BS Pantar_Baranusa_BS Flores_Ili_Mandiri_BS Lembata_Lamalera_BS Lembata_Atadei_BS Sulawesi_Toraja_BS Iban_Kalimantan_BS Tibet_Ladak_BS Dolpo_BS India_Apatani_BS India_Konyak_Naga_BS Asho_Chin_BS Zahau_Chin_BS Nepal_Chitre_BS Nepal_Anapurna_BS Toba_Batak_BS Sumatra_Palembang_BS Makassar_BS Sumbawa_BS Lombok_Bayan_Belek_BS Bali_Karangsem_BS Bali_Geringsing_BS Timor_Atoni_BS Timor_Tetun_BS Phils_Igorot_BS Phils_Tboli_BS Phils_Bagobo_BS Phils_Blaan_BS Micronesia_Yap_BS Micronesia_Solomon_BS Phls_Mandaya_BS Phils_Yakan_BS Thailand_Karen_BS Taiwan_Yami_BS Sumatra_Type_I_2LH Sumatra_Type_II_2LH Malaysia_Terengganu_2LH Cambodia_Kei_thbanh_2LH India_Yongkham_2LH Thai_Tai_Yuan_2LH Lao_Tai_Xam_Nuea_2LH Thai_Tai_Isan_2LH Vietnam_Tai_Dam_2LH Vietnam_Tai_1H_FL GuizhouYaoshan_Baiku_Yao_2LH Guizhou_Miao_Zhouxi_2LH Hangzhou_4LH Guizhou_Buyi_Xingyi_2LH Guizhou_Zhuang_Jingxi_2LH Guizhou_Miao_Xijiang_2LH Yunnan_Dai_Jinghong_BF Yunnan_Dai_Huayao_BF Guizhou_Miao_Zhaoxing Hunan_Yao_Jianghua_BF Hunan_Tujia_Longshan_BF Guizhou_Zhuang_Napo_BF Shanxi_Dingcun_BF Guizhou_Miao_Huishui_BF Guangxi_Hong_Yao_Longji_BF Guizhou_Miao_Antai_BF Guizhou_Miao_Bakai_BF Guizhou_Miao_Panxian_BF Thailand_North_Miao_BF Guizhou_Miao_Geyi_BF Vietnam_Pa_Then_BF Korea_Hansan_BF Japan_Maebashi_BF Ainu_BF Guizhou_Miao_Shidong_BF Hunan_Dong_Tongdao_BF Guangxi_Maonan_Hechi_BF Guangxi_Zhuang_Binyang_BF Guizhou_Buyi_Libo_BF Hangzhou_LDL Hangzhou_GDL Sichuan_Stepping_Stone 
	;

END;


BEGIN CHARACTERS;
	TITLE  Character_Matrix;
	DIMENSIONS  NCHAR=297;
	FORMAT DATATYPE = STANDARD GAP = - MISSING = ? SYMBOLS = "  0 1";
	CHARSTATELABELS 
		1 WC01, 2 WC02, 3 WC03, 4 WC04, 5 WC05, 6 WT05, 7 WT06, 8 WT07, 9 WT09, 10 WT10, 11 WT11, 12 WT12, 13 WT13, 14 WT13A, 15 WT14, 16 WT15, 17 WT16, 18 WT16A, 19 WT18, 20 WT19, 21 WT20, 22 FT01, 23 FT01A, 24 FT01B, 25 FT02, 26 FT03, 27 FT04, 28 FT05, 29 FT06, 30 FT07, 31 FT08, 32 FT09, 33 FT10, 34 FT11, 35 FT11A, 36 FT13, 37 FT13A, 38 FT14, 39 FT15, 40 FT16, 41 FT17, 42 FT17A, 43 WB02, 44 WB03, 45 WB04, 46 WB05, 47 WB05A, 48 WB06, 49 WB06B, 50 WB07, 51 WB08, 52 WB08A, 53 WB08B, 54 WB08C, 55 WB08D, 56 WB08E, 57 WB09, 58 WB10, 59 WB10A, 60 WB10B, 61 WB10C, 62 WB10D, 63 WB10E, 64 WB10F, 65 WB11B, 66 WB12, 67 WB12A, 68 WB14, 69 WB15, 70 WB15A, 71 WB15B, 72 WB15C, 73 WB16, 74 WB17, 75 WB18, 76 WB22, 77 WB22A, 78 WB22B, 79 WB22C, 80 WB24, 81 WB25, 82 WB28, 83 WB28A, 84 WB31, 85 CB01, 86 CB02, 87 CB03, 88 CB04, 89 CB05, 90 CB05A, 91 CB08, 92 CB08B, 93 CB08C, 94 CB08D, 95 CB09, 96 CB10, 97 CB10A, 98 CB11, 99 CB11B, 100 CB11C, 101 CB12, 102 CB12A, 103 CB13, 104 CB14, 105 CB15, 106 CB06, 107 CB20, 108 CB21, 109 CB17, 110 SR01, 111 SR04, 112 SR05, 113 HG01, 114 HG02, 115 HG03, 116 HG04, 117 HG05, 118 HG07, 119 HG08, 120 HG09, 121 HG11, 122 HG12, 123 HG13, 124 HG14, 125 HC01, 126 HC02, 127 HC03, 128 HC04, 129 HC05, 130 HC06, 131 HC09, 132 HC09A, 133 HC10, 134 HC11, 135 HC12, 136 HC13, 137 HR01, 138 HR04, 139 HR05, 140 HR05A, 141 HR06, 142 HR06A, 143 HR06B, 144 HR07, 145 HR08, 146 HR09, 147 HR10, 148 HR11, 149 HR12, 150 HR13, 151 HR13A, 152 HR13B, 153 HR13C, 154 HR13D, 155 HR13E, 156 HR13F, 157 HR13G, 158 HR13H, 159 HR13J, 160 HR14, 161 HR14A, 162 HR14B, 163 HR14C, 164 HR15, 165 HR16A, 166 HR16B, 167 RR01, 168 RR02, 169 RR04, 170 RR05, 171 RR06, 172 RR06A, 173 RR06B, 174 RR06C, 175 RR08, 176 RR08A, 177 RR08B, 178 RR08C, 179 RR08D, 180 RR13, 181 RR14, 182 RR15, 183 RR16, 184 RR17, 185 RR17A, 186 RR19, 187 RR20, 188 RR20A, 189 RR20B, 190 RR20C, 191 FS01, 192 FS01A, 193 FS02, 194 FS02A, 195 FS02B, 196 FS02C, 197 FS03, 198 FS03A, 199 FS03B, 200 FS05, 201 FS06, 202 FS07, 203 FS08, 204 FS09, 205 FS10, 206 FS12, 207 TP01, 208 TP02, 209 TP02A, 210 TP05, 211 TP06, 212 TP07, 213 SP01, 214 SP02, 215 SP03, 216 SP03A, 217 SP04, 218 SP04C, 219 SP04D, 220 SP04A, 221 SP04B, 222 SP05, 223 SP06, 224 SP07, 225 SP08, 226 SP08A, 227 SP08B, 228 SP11, 229 SP12, 230 MC01, 231 MC02, 232 MC02A, 233 MC03, 234 MC04, 235 YS02, 236 YS03, 237 YS05, 238 YS06, 239 YS07, 240 YS08, 241 YS09, 242 YS10, 243 YS10A, 244 YS11, 245 YS12, 246 YS13, 247 YS14, 248 YS15, 249 YS16, 250 HP01, 251 HP05, 252 HP09, 253 HP13, 254 HP19, 255 HP20, 256 HP22, 257 HP23, 258 HP26, 259 HP27, 260 HM01, 261 HM02, 262 HM03, 263 HM03A, 264 HM06, 265 HM07, 266 HM08, 267 RP01, 268 RP02, 269 RP03, 270 RP04, 271 RP08, 272 RT01, 273 RT02, 274 RT03, 275 RT04, 276 PR01, 277 PR02, 278 PR04, 279 PR05, 280 PR06, 281 PR07, 282 PR08, 283 PR09, 284 PR10, 285 PR11, 286 PR12, 287 PR12A, 288 PR13, 289 PR14, 290 PR14A, 291 PR14B, 292 PR15, 293 PR16, 294 PR17, 295 PR18, 296 PR19, 297 FM02 ; 
	MATRIX
	Liangzhu_FBBS                 11000110000000000010000000000000000000000010000000000000000000000000000000000000000010010010100001000101100001001000100001000??00000000000000000000000000000000000000000001??000000000000000001011000000000000000000?000000000000000000000001?00000000000000000000000000000000000000000000000000000000000
	Hainan_Meifu_Li_FBBS          110001100000000000100000000000000000000000100000000000000000000000000000000000000000101000100110011000011000010010001000010001100011010000000000000000000000000000000000001100000000000000000010100010000000010000001000000000000000011000001100001000000100000000000000001000000000000000000000000000001
	Hainan_Qi_Li_FBBS             11000110000000000010000000000000000000000010010000000000000000000000000000000000000010100010011001100001100001001000100001000110001101000000000000000000000000000000000000110000000000000000001010001000000000000000100000000000000001100010101000?000000100000000000000001000000000000000000000000000001
	Hainan_Ha_Li_FBBS             11000110000000000010000000000000000000000010010000000000000000000000000000000000000010100010011001100001100001001000100001000110001101000000000000000000000000000000000000110000000000000000001010001000000000000000100000000000000001100010101000?000000100000000000000000000000001000000000000000000001
	Taiwan_Atayal_FBBS            110001100000000000100000000000000000000000100000000000000000000010010000000000000000101000110000010010010000010010001000010001?10011010000000000000000000000000000000000001000000000000110000010110000000100000000001000000000000000000000100001000000000100100000000000001110000000000000000000000000001
	Laos_Katu_FBBS                110001100000000000100000000000000000000000100100000000000000000010000000000000000000100100100110011100010000010010001000010001100000000000000000000000000000000000000000001100000000000000100010100010000000000000000000000000000000000000001011000000000100000000000000001100000000000000000000000000000
	Nepal_Sherpa_Trestle_2LH      00001000000000000000011110011000000000000010110000000000000000000000000011000000010011010000000?000000001000001111110101100000001000000000100001100101110000000000000000000100000000000000000000000000000000000000000000100101000000000000001100010000000000011000000000000000000000000000000000000000000
	Tibet_Trestle_2LH             000010000000000000000111100110000000000000101100000000000000000000000000110000000100110100000001000000001000001111110101100000001000000000100001100101110000000000000000000100000000000000000000000000000000001111000000100101000000000000001100010000000000011000000000000000000000000000000000000000000
	Flores_Sikka_BS               110001010100000000101000000000000000000000100010000000000110010000000000000000000000101000110000010010000000010010001000010001010000000000000000000000000000000000000011001100000000000000100?1010001000000000110??00000000000000000000000001100000011100000000000000000000000000000000000000000000000000
	Flores_West_BS                100011011001100000101000000000000000000000101000011101001000000000000000000000000000111000000001010110001000010010001000010001010000000000000000000000000000000000000011001100000000000000100011100010000000000000000000100000000000000000001100000011100100000000000000001100000000000000000000000000000
	Alor_Boka_Besi_BS             110001010001110000100000000000000000000000100100000000000110001000000000000000000000101000110000010001000000010010001000010001010000000000000000000000000000000000000011001100000000000000100010100010000000001101000000000000000000000000101100000000000000000000000000001001000000000000000000000000000
	Ternate_Selatan_BS            110001011001110000100000000000000000000000100100000000000110001000000000000000000000111000000001011001010000010010001000010001010000000000000000000000000000000000000000001100000000000000100010110000000000001101000000000000000000011100001100000000000000000000000000000000000000000000000000000000000
	Pantar_Baranusa_BS            110001011000000000100000000000000000000000100100000000000110000000000000000000000000111000000001011001010000010010001000010001010000000000000000000000000000000000000000001100000000000000100010110000000000001101000000000000000000011100001100000000000000000000000000000000010100000000000000000000000
	Flores_Ili_Mandiri_BS         1100010100011100001000000000000000000000001000100000000001100000000000000000000000001110000000010110010100000100100010000100010100000000000000000000000000000000000000000011000000000000001001101000100000000?1101000000000000000000011000001010000000000000000000000000000000000000000000000000000000000
	Lembata_Lamalera_BS           110001011000000000100000000000000000000000100010000000000110000000000000000000000000111000000001011001010000010010001000010001010000000000000000000000000000000000000000001100000000000000100010100010000000011101000000000000000000001000001010000000000000000000000000000000000000000000000000000000000
	Lembata_Atadei_BS             1100010110011100001000000000000000000000001000100000000011000000000000000000000000001110000000010110010100000100100010000100010100000000000000000000000000000000000000000011000000000000001001101000100000000?1101000000000000000000001000001010000000000000000000000000000000000000000000000000000000000
	Sulawesi_Toraja_BS            110001011000000000101000000000000000000000100101000000000000000000000000000000000000101000100000010010011000010010001000010001110000000000000000000000000000000000000000001100000000000000000010100010000000001101001000000000000000000000001100000011100100000000000000000000000000000000000000000000001
	Iban_Kalimantan_BS            110001010100000000100000000000000000000000100101000000000111000000000000000000000000100100100000010010000000010010001000010001010010010000000000000000000000000000000011101100000000000000000010100010000000010000000000000000000000001000001110000000000000000000000000000000000000000000000000000000000
	Tibet_Ladak_BS                111101010100000000100000000000000000000000100100000000000100000000000000000000000000100100100000010000000000010010101000010001100000000000000000000000000000000000000010001010000000000000000010110000010001001101001000000000000000000001100000000000000100000000000000000000000000000000000000000000000
	Dolpo_BS                      111101010100000000100000000000000000000000100100000000000100000000000000000000000000100100100000010000010000010010001000010001100011010000000000000000000000000000000000001010000000000000000010110010000000001101001000000000000000000000100000000000000100000000000000001100000000000000000000000000001
	India_Apatani_BS              110001010100000000100000000000000000000000100101000000000100000000000000000000000000100100100110010000010000010010001000010001010000000000000000000000000000000000000000001100000000000000000010100010000000000000001000000000000000000000000001000000000000000000000000000000000000000000000000000000000
	India_Konyak_Naga_BS          110001010100000000100000000000000000000000100101000000000100000000000000000000000000100100100100010000010000010010001000010001010000000000000000000000000000000000000010011100000000000000000010100010000000000000001000000000000000001000001100000000000000000000000000000000000000000000000000000000000
	Asho_Chin_BS                  110001010100000000100000000000000000000000100111000000000110000000000000000000000000101000100100010000010000010010001000010001010000000000000000000000000000000000000000001100000000000000100010100010000000001101001000000000000000000000001100000000000000000000000000000000000000000000000000000000000
	Zahau_Chin_BS                 110001010000000000100000000000000000000000100100000000000110000000000000000000000000110100000000000010000000010010001000010001010000000000000000000000000000000000000011001100000000000000000010100010000000001100100011000000000000000000001100000000000100000000000000000000000000000000000000000000001
	Nepal_Chitre_BS               110001010000000000100000000000000000000000100100000000000110000000000000000000000000100100100000010000010000010010001000010001??0000000000000000000000000000000000000011001100000000000000000010100010000000001101001011000000000000000000101010000000000000000000000000001101000000000000000000000000000
	Nepal_Anapurna_BS             110001010000000000100000000000000000000000100101000000000000000000000000000000000000100100100000010000010000010010001000010001110000000000000000000000000000000000000011001100000000000000000010100010000000001101001010000000000000000000001010000000000100000000000000000000000000000000000000000000000
	Toba_Batak_BS                 110001010100000000101000000000000000000000100101000000000111000000000000000000000000100100100000010010010000010010001000010001010000000000000000000000000000000000000011001100000000000000000010100010000000001101101000000000000000001000101100000011100100100000000000001100011000000000000000000000001
	Sumatra_Palembang_BS          100011010000100000101000000000000000000000101000011011001100000000000000000000000001111000000001011000001000010010101000010001010000000000000000000000000000000000000011000000000000000000000011100010001100000000000000110000000000001000001100000011100110000000000000001000010101000000000000000000001
	Makassar_BS                   10001101000010000010100000000000000000000010100001110?001100000100000000000000000001110011000001000000001000010010001000010001010000000000000000000000000000000000000011001100000000000000100011100010001000000000000000110000000000000000001100000011100100000000000000000000000000000000000000000000000
	Sumbawa_BS                    100011010000100000101000000000000000000000101000011101001100000100000000000000000001110011000001000000001000010010001000010001010000000000000000000000000000000000000011001100000000000000000011100010001100000000000000110000000000000000001100000011100100000000000000001000010100000000000000000000000
	Lombok_Bayan_Belek_BS         10001101100010000010100000000000000000000010100001101100110000000000000000000000000011100000000101010000100001001010100001000101001001000100000000000000000000000000001000110000000000000000001110001000000000000000000011000000000000?000101100000011100100000000000000000000000001000000000000000000001
	Bali_Karangsem_BS             10001101100010000010100000000000000000000010100001101100110000000000000000000000000011100000000101110000100001001000100001000101000000000000000000000000000000000000001000110000000000000000001110001000110000000000000011000000000000?000101100000011100100000000000000000000010100000000000000000000000
	Bali_Geringsing_BS            110001010000000000101000000000000000000000100100000000000100000000000000000000000000100000100000010100010000010010001000010001?10000000000000000000000000000000000000000001101000000000000000010100010000000010000001000000000000000011000001100000011100000000000000000000000000000000000000000000000000
	Timor_Atoni_BS                110001011100000000100000000000000000000000100101000000000111000000000000000000000000101000100000010000010000010010001000010001010000000000000000000000000000000000000011001100000000000000000010100010000000010000001000000000000000001010101110000000000000000000000000001000010100000000000000000000000
	Timor_Tetun_BS                110001011100000000100000000000000000000000100101000000000111000000000000000000000000101000100000010000010000010010001000010001010000000000000000000000000000000000000011001100000000000000000010100010000000010000000000000000000000000010101100000000000000000000000000001000100000000000000000000000000
	Phils_Igorot_BS               110001010110000000100000000000000000000000100101000000000111000000000000000000000000100100100000011000010000010010001000010001010000000000000000000000000000000000000000001100000000000000000010110110000000000000001000000000000000000000000001000000000100000000000000001000010000000000000000000000000
	Phils_Tboli_BS                110001010100000000100000000000000000000000100101000000000000000000000000000000000000111000000000000010000000010010001000010001010000000000000000000000000000000000000010001100000000000000000010111000000000000000000010000000000000000000000001000000000000000000000000000000000000000000000000000000000
	Phils_Bagobo_BS               110001010100000000100000000000000000000000100101000000000000000000000000000000000000111000000000000010000000010010001000010001010000000000000000000000000000000000000010001100000000000000000010110000000000000000000010000000000000000000000001000000000000000000000000000000000000000000000000000000000
	Phils_Blaan_BS                110001010100000000101000000000000000000000100101000000000000000000000000000000000000111100000000010110000000010010001000010001010000000000000000000000000000000000000011001100000000000000000010110000000000000000000010000000000000000000000001000000000000000000000000000000000000000000000000000000000
	Micronesia_Yap_BS             110001011000100000100000000000000000000000100000011000001100000100000000000000000000110010000000000010000000010010001000010001010000000000000000000000000000000000000000001100000000000000000010110000000000000000001000000000000000010000000001000000000100000000000000000000000000000000000000000000000
	Micronesia_Solomon_BS         11000101100000000011000000000000000000000010001100000000000000000000000000000000000011000000000?000010000000010010001000010001010000000000000000000000000000000000000011001100000000000000000010100010000000000000000000000000000000001000000000100000000000000000000000000000000000000000000000000000000
	Phls_Mandaya_BS               111101010100000000100000000000000000000000100101000000000000000000000000000000000000111000000000000010000000010010001000010001010000000000000000000000000000000000000010001100000000000000000011111000000000000000000000110000000000000000000001000000000000000000000000000000000000000000000000000000000
	Phils_Yakan_BS                111101010100000000100000000000000000000000100101000000000000000000000000000000000000111100000000011000000000010010001000010001010000000000000000000000000000000000000000001100000000000000000011110000000100000000000000110000000000000000101100000011100110000000000000000000010101000000000000000000000
	Thailand_Karen_BS             110001010100000000100000000000000000000000100101000000000000000000000000000000000000100100100000011000010000010010001000010001010010010000000000000000000000000000000011001100000000000000100010100010000000001101001000000000000000000000101110000000000100000000000000000000000001000000000000000000000
	Taiwan_Yami_BS                110001010100000000100000000000000000000000100101000000000000000000000000000000000000100100100100011000010000010010001000010001??0000000000000000000000000000000000000000001100000000000000000010110100000100001111001000000000000000010000000001000000000100000000000000001000000000000000000000000000000
	Sumatra_Type_I_2LH            10001000000000000000000000000000000010001010010000000000000000000000000000000000100011100000000100000000100100101111010110000????0000000001000000000110000000010000000000000000000000000000000100000?0?00100001100100000100101100000000000001100000011100000000000000000000000011000000000000000000000001
	Sumatra_Type_II_2LH           100010000000000000000111100111000000000010101000011000001000000000000000000000000000110100000001000000001100001111110101100001100010100000100000000011000000001000000011000000000000000000000010000010000100001100100000100101100000000000101100010000000000000000000000000000011000000000000000000000001
	Malaysia_Terengganu_2LH       100010000000000000000111001000000001100010101000011000010000000000000000000000000000111000000001000000001001001111110101100001100010100000100000000011000000011000000011000000000000000000000010010000000100001100100000100101100000000000101100000011111110000000000000000000011001000000000000000000000
	Cambodia_Kei_thbanh_2LH       100010000000000000000111000000000000100010101000010000110000000000000000000000000000111000000001000000001001001111110101100001100010100000100000000011000000011000000011000000000000000000000000000000000000000000000000100101100000000000001100000011110000000010000000000000000000000000000000000000000
	India_Yongkham_2LH            10001000000000000000011110000000000100001010110000000000000000000000000010000000000011010000000?000000001010001111110101100001101010100000100000000011100000000000000000000000000000000000000000000000000000001110100000100100000000000000101100010000000000000000000000000000000000000000000000000000000
	Thai_Tai_Yuan_2LH             100010000000000000000111100000000001110010100110000000000000000000000000000100000000111000000001000000001100001111110101100001100010100000100001010001000000010000000011000000000000000000000000000000000000001100100000100101100000000000101100010000000000000100000000000000000000000000000000000000001
	Lao_Tai_Xam_Nuea_2LH          100010000000000000000111100000000001100010100010000000000000000000000000000100000000111000000001000000001100001111110101110001100010100000100001010001100000000000000011000000000000000000000010010000000100001110100000101001100000000000101100010000000101000100000000000000011000010100010100000000101
	Thai_Tai_Isan_2LH             10001000000000000000011110000000000110001010001000000000000000000000000000010000000011100000000100000000110000111111010111000110001010000010000101000110000000000000001100000000000000000000001000001000010000111010000010010110000000000010110001000000010100010000000000000000000001010001010000000010?
	Vietnam_Tai_Dam_2LH           100010000000000000000111100000000001100010100010000000000000000000001101001010100000111100000001000000001110001111110101100001100010100000100001010001001010100000000011000000000000000000000010000010000100001110100000100101110000000000101100010000000000000100000000000000010100011000000011001001100
	Vietnam_Tai_1H_FL             1000100000000000000001111000000000011000?010001000000000000000000000110000101010000011100000000?0000000010100011100010000000011000101000001000000000111000000000000000??001100000000000000000010000010000100001110100000101000000000000000001100010100000100000100000000000000000000000000000000000000000
	GuizhouYaoshan_Baiku_Yao_2LH  100010000000000000000111100111000000000000101100000000000000000000001100001011000100110100000001000000001010001111110101100001?00010100000100001100001001101100000000011000000000000000000000000000000000000001111000000100101110000000000001100010000000000000000000000000000000000000000000000000000000
	Guizhou_Miao_Zhouxi_2LH       10001000000000000000011110011100000000000010110000000000000000000000110000?000000000110100000001000000001010001111110101100001100010100000100001101001001011100000000011000000000000000000000010110000000000000000000000100101110000000000011100010000000000000000000000000000000000000000000000000000000
	Hangzhou_4LH                  1000100000000000000001111000001110000000001011000000000000000000000011000010000000001101000000010000000010100011111101011000011000101000001000011011010010110000000000?0000000000000000000000000000000000000000000000000100101101100000000001100010000000100011000000000000000000000000000000000000000000
	Guizhou_Buyi_Xingyi_2LH       100010000000000000000111100111000000000000101100000000000000000000001100001011000100110100000001000000001010001111110101100001100010100000100001101001001011000000000011000000000000000000000000000000000000000000000000100101110000000000001101000000000000011000000000000000000000000000000000000000001
	Guizhou_Zhuang_Jingxi_2LH     1000100000000000000001111001110000000000001011000000000000000000000011000010110001001101000000010000000010100011111101011000011000101000001000011010010011011000000000?0000000000000000000000000000000000000000000000000100101110000000000101100010000000100000000000000000000000001000000000000000000000
	Guizhou_Miao_Xijiang_2LH      100010000000000000000111100111000000000000101100000000000000000000001100001000000000110100000001000000001010001111110101100001100010100000100001101001001011100000000011000000000000000000000000000000000000000000000000100101110000000000001100010000000000000000000000000000000000000000000000000000000
	Yunnan_Dai_Jinghong_BF        1000110100000011001001111000000000000000001011000000000000000000000011000010000000101101000000010110000010000011100010000000010101101000001010010100000000000000000100?0001000100000000000110010000000010000000000000000100?01000000000000001100000100000101000000011000000000000000111100001000000010010
	Yunnan_Dai_Huayao_BF          1000110100000011001001111000000000000000001011000000000000000000000011000010000000101101000000010110000010000011101010000000010101100010001010010100000000000000000000?0000000000000000000110010000000010000000000000000101000000000000000001100000100000100000000011000000000000000000000000000000000000
	Guizhou_Miao_Zhaoxing         1000100000000000000001111000000000001000001011000000000000000000000011000010000001001101000000010000000010100011100010000000011000101000001010000100000000000000000000?0001100000000110000101010000000010000000000000000101000000000000000110000000100000000000000000000000000000000000000000000000000000
	Hunan_Yao_Jianghua_BF         1000110100000000001001110100000001100000001011000000000000000000000011000010000001001110000000010000001010000011100010000000011000100001001000000000100000000001110000?0001000000001000000100010000000010000000000000000101001101100000000001100000100000000000000000000001100000000000000000000000000000
	Hunan_Tujia_Longshan_BF       1000110100000000001001110100000000000000001010000000000000000000010000000010000001001101000000010000001010000011100010000000011000101100001000000000100000000001101000?0001000000001000000100010000000010000001110100000101000000000000000011100000100000000000000000000001100000000000000000000000000000
	Guizhou_Zhuang_Napo_BF        1000110100000000001001110100000001100000001011000000000000000000000011000010000001001010001000000000001010000011100010000000011000101000001000000000100000000001110000?0001000000001000000100010000000010000001111000000100101100001000000001100010100000000000000000000000000000000000000000000000000000
	Shanxi_Dingcun_BF             1000110100000000001001110100000001100000001011000000000000000000000011000010000001001110000000000000001010000011100010000000011000101000001000000000100000000001110000?0001000000001000000100000000000000000001110100000100101101101000000001100010000000100000000000000000000000000000000000000000000000
	Guizhou_Miao_Huishui_BF       10001101000000000010011101000000000000000010110000000000000000000000110000?000000100100100000001011000001000001110011000000001100010100000000000000000000000000000000010001100000000001000000010100010000000001110100000101000000000000000101100010000000000000000000000001110000000000000000000000000001
	Guangxi_Hong_Yao_Longji_BF    1000110100000011111001110100000000000000001010000000000000000000011000000010000001001001000000010110000010000011100010000000011000101000001011100000000000000000000000?0001100000000000000101010000000010100001110100000101000000000000000001110000000000000000000000000001110000000000000000000000000001
	Guizhou_Miao_Antai_BF         10001101000000110110011101000000000000000010100000000000000000000110000000?0000001001101000000010000001010000011100010000000011000101000001011100000000000000000000000?0001100000000000000110010000000010000001111000000101000000000000000011100000100000000000000000000000000000000000000000000000000001
	Guizhou_Miao_Bakai_BF         10001101000000111110011101000000000000000010100000000000000000000110000000?0000001001001001000000100000010000011100010000000010100101000001011100000000000000000000000?0001000101000000000000010000000010000001110100000101000000000000000001100000100000100000000000000001100000000000000000000000000001
	Guizhou_Miao_Panxian_BF       100011010000001001100010010000000000000000101000000000000000000001100000001000000100100100100000010000001000001010001000000001100010100000101110000000000000000000000011001100000000000000100010100000010000001110100000101000000000000000001011000000000000000000000000000000000000000000000000000000001
	Thailand_North_Miao_BF        100011010000001001100010010000000000000000101000000000000000000001100000001000000100100100100000010000001000001010001000000001??00101000001011100000000000000000000000??0011000000000000001100100000000100000011???00000101000000000000000001100000100000000000000000000000000000000000000000000000000000
	Guizhou_Miao_Geyi_BF          10001101000000111110011101000000000000000010100000000000000000000110000000?000000100110100000001011000001000001110001000000001100010100000101110000000000000000000000000001000101000000000000010000000010100001110100000101000000000000000111100000000000000000000000000001110000000000000000000000000001
	Vietnam_Pa_Then_BF            10001101000000111110011001000000000000000010100000000000000000000110000000100000010010010010000001000000100000111000100000000110001010?00010111000000000000000000000001?001100000000000000101010000000010000001110100000101000000000000000011100000000000000000000000000001100000000000000000000000000000
	Korea_Hansan_BF               010011010000001101100111010000000000000000101000000000000000000001100000001000000100110100000001011000001000001110001000000001100010100100101110000000000000000000000011001000101000000000110000000000000000000000000000100101000000000000001100010000000000000000000000000000000000000000000000000000000
	Japan_Maebashi_BF             100011010000001101100111010000000000000000101000000000000000000001100000001000000100110100000001011000001000001110001000000001100000000100101110000000000000000000000011001000101000000000110000000000000000000000000000100101000000000000001100010000000000000000000000000000000000000000000000000000000
	Ainu_BF                       000011010000001100100110010000000000000000101000000000000000000001100000000000000100100100100100000000001000001110001000000001??0010??000010111000000000000000000000000000100011?000000000000010100001000000000000000000110010000000101000001101000000000000000000000000000000000000000000000000000000000
	Guizhou_Miao_Shidong_BF       100011010000001101100111010000000000000000101000000000000000000001100000001000000100110100000001011000001000001110001000000001100010100000101110000000000000000000000000001000101000000000000010000000010000000000000000101000000000000000101110010100000000000000000000001110000000000000000000000000001
	Hunan_Dong_Tongdao_BF         100011010000001111100111010000000000000000101000000000000000000001100000001000000100110100000001011000001000001110001000000001100010100000101110000000000000000000000000001000100100000000101010000000010000000000000000101000000000000000011100000100000101000000010100000000000000011000000011001010010
	Guangxi_Maonan_Hechi_BF       100011010000001101100111010000000000000000101000000000000000000001100000001000000100110100000001011000001000001110001000000000001000001000101110000000000000000000000000001000100010000000000010000000010000000000000000101000000000000000101100010100000101000000011110000000000000011000000011110111010
	Guangxi_Zhuang_Binyang_BF     10001101000000110110011101000000000000000010100000000000000000000110000000?000000100110100000001000000101000001110001000000001100010100000101011010000000000000000000000001100000000000000000000000000000000000000000000100101000000000000101100010000000101000000011110000000000000011000000011001111010
	Guizhou_Buyi_Libo_BF          100011010000000000100111100110000000000000101010000000000000000000001010001000000100110100000001011000001000001111110101100001100010100000100100000001000000001000000000000000000000000000000010000000010000000000000000101000000000000000001100000100000101000000000000000000000000011000010010001100010
	Hangzhou_LDL                  100010000000000000000111010000000000001100111100000000000000000000001010001000000000110100000001000000001000001111000110000001100010010000100001010001000000000000001111010000000000000000000000000000000000000000000000100101111100000000001100010000000101000001000001110000000000010011110111000000100
	Hangzhou_GDL                  100010000000000000000111010000000000001100111100000000000000000000001010001000000000110100000001000000001000001111000110000001100010010000100001010001000000000000001111010000000000000000000000000000000000000000000000100101111100000000001100010000000101000001000001110000000000010011111011000000100
	Sichuan_Stepping_Stone        100010000000000000000111010000000000001100101100000000000000000000001010001000000000110100000001000000001000001111000110000001100010010000100001010001000000000000001100000000000000000000000000000000000000000000000000100101111010000000001100010000000000000001100001100000000000000000000000000000000

;

END;
BEGIN ASSUMPTIONS;
	TYPESET * UNTITLED   =  unord:  1 -  297;

END;

BEGIN MESQUITECHARMODELS;
	ProbModelSet * UNTITLED   =  'Mk1 (est.)':  1 -  297;
END;

Begin MESQUITE;
		MESQUITESCRIPTVERSION 2;
		TITLE AUTO;
		tell ProjectCoordinator;
		timeSaved 1434100932859;
		getEmployee #mesquite.minimal.ManageTaxa.ManageTaxa;
		tell It;
			setID 0 8370842504022438549;
		endTell;
		getEmployee #mesquite.charMatrices.ManageCharacters.ManageCharacters;
		tell It;
			setID 0 2869880908242846560;
			mqVersion 303;
			checksumv 0 3 124275713 null  getNumChars 297 numChars 297 getNumTaxa 87 numTaxa 87   short true   bits 3   states 3   sumSquaresStatesOnly 37898.0 sumSquares 37898.0 longCompressibleToShort false usingShortMatrix true   NumFiles 1 NumMatrices 1;
			mqVersion;
		endTell;
		getWindow;
		tell It;
			suppress;
			setResourcesState true false 96;
			setPopoutState 117;
			setExplanationSize 0;
			setAnnotationSize 0;
			setFontIncAnnot 0;
			setFontIncExp 0;
			setSize 1852 1119;
			setLocation 8 23;
			setFont Courier_New;
			setFontSize 12;
			getToolPalette;
			tell It;
			endTell;
			setActive;
			desuppress;
		endTell;
		getEmployee  #mesquite.charMatrices.BasicDataWindowCoord.BasicDataWindowCoord;
		tell It;
			showDataWindow #2869880908242846560 #mesquite.charMatrices.BasicDataWindowMaker.BasicDataWindowMaker;
			tell It;
				getWindow;
				tell It;
					getTable;
					tell It;
						rowNamesWidth 204;
					endTell;
					setExplanationSize 30;
					setAnnotationSize 20;
					setFontIncAnnot 0;
					setFontIncExp 0;
					setSize 0 -72;
					setLocation 8 23;
					setFont Courier_New;
					setFontSize 12;
					getToolPalette;
					tell It;
					endTell;
					setTool mesquite.charMatrices.BasicDataWindowMaker.BasicDataWindow.arrow;
					colorCells  #mesquite.charMatrices.NoColor.NoColor;
					colorRowNames  #mesquite.charMatrices.TaxonGroupColor.TaxonGroupColor;
					colorColumnNames  #mesquite.charMatrices.CharGroupColor.CharGroupColor;
					colorText  #mesquite.charMatrices.NoColor.NoColor;
					setBackground White;
					toggleShowNames on;
					toggleShowTaxonNames on;
					toggleTight off;
					toggleThinRows off;
					toggleShowChanges on;
					toggleSeparateLines off;
					toggleShowStates on;
					toggleAutoWCharNames on;
					toggleAutoTaxonNames off;
					toggleShowDefaultCharNames off;
					toggleConstrainCW on;
					toggleBirdsEye off;
					toggleShowPaleGrid off;
					toggleShowPaleCellColors off;
					toggleShowPaleExcluded off;
					togglePaleInapplicable on;
					toggleShowBoldCellText off;
					toggleAllowAutosize on;
					toggleColorsPanel off;
					toggleDiagonal on;
					setDiagonalHeight 80;
					toggleLinkedScrolling on;
					toggleScrollLinkedTables off;
				endTell;
				getWindow;
				tell It;
					forceAutosize;
				endTell;
				hideWindow;
				getEmployee #mesquite.charMatrices.ColorByState.ColorByState;
				tell It;
					setStateLimit 9;
					toggleUniformMaximum on;
				endTell;
				getEmployee #mesquite.charMatrices.ColorCells.ColorCells;
				tell It;
					setColor Red;
					removeColor off;
				endTell;
				getEmployee #mesquite.categ.StateNamesStrip.StateNamesStrip;
				tell It;
					showStrip off;
				endTell;
				getEmployee #mesquite.charMatrices.AnnotPanel.AnnotPanel;
				tell It;
					togglePanel off;
				endTell;
				getEmployee #mesquite.charMatrices.CharReferenceStrip.CharReferenceStrip;
				tell It;
					showStrip off;
				endTell;
				getEmployee #mesquite.charMatrices.QuickKeySelector.QuickKeySelector;
				tell It;
					autotabOff;
				endTell;
				getEmployee #mesquite.charMatrices.SelSummaryStrip.SelSummaryStrip;
				tell It;
					showStrip off;
				endTell;
				getEmployee #mesquite.categ.SmallStateNamesEditor.SmallStateNamesEditor;
				tell It;
					panelOpen true;
				endTell;
			endTell;
		endTell;
		endTell;
end;
