# Supplementary material for: The evolution of an ancient technology
Source: R Soc Open Sci. 2017 May 31;4(5):170208. doi: 10.1098/rsos.170208 (PMC5451833; doi:10.1098/rsos.170208)
Supplement: S5 Looms ancestral states [file rsos170208supp5.xlsx]

## Sheet: Sheet1
Reconstructed Ancestral States for 70% consensus phylogeny of East Asian Looms (Maximum likelihood model)
Ancestral states are listed by character and by node on the tree. Node labels correspond to those shown on the tree drawing. Only characters that are non-zero for at least one node in the consensus tree are included. Characters with likelihoods of 0.5 or greater (used in the ancestral loom reconstructions) are highlighted in red.
Character description	Character short code/ Node	A (root)	B	B1	B2	B3	B4	B5	B6	C	D	E	F	G	G1	G2
Continuous warp	WC01	1	1	0.999998	0.999983	0.999982	0.999969	1	1	1	1	0.999989	1	1	0.999993	0.999987
Warp and web are circular	WC02	1	1	0.999998	0.999983	0.999982	0.999969	1	1	3.7e-07	4.2e-07	1.125e-05	0	3e-08	6.84e-06	9.31e-06
Warp and web are false-circular (called "warp lock" by Emery 1979 p151)	WC03	0	0	5.8e-07	4.96e-06	5.1e-06	8.9e-06	5e-08	0	0	8e-08	3.21e-06	0	0	1.97e-06	2.64e-06
warping rod associated with false circular warp	WC04	0	0	5.8e-07	4.96e-06	5.1e-06	8.9e-06	5e-08	0	0	8e-08	3.21e-06	0	0	1.97e-06	2.64e-06
Warp and web are flat	WC05	0	0	5.7e-07	4.85e-06	4.98e-06	8.7e-06	5e-08	2e-08	1	1	0.999997	1	1	0.999998	0.999997
Back-tensioned loom	WT05	1	1	0.999999	0.999995	0.999995	0.999991	1	1	0.999997	0.00272437	0.999997	1	1.956e-05	2.08e-06	2.6e-06
foot braced back-tensioned loom	WT06	0.999998	0	7e-08	5.9e-07	6e-07	1.05e-06	0	0	0	0	3.8e-07	0	0	2.3e-07	3.1e-07
externally braced back-tensioned loom	WT07	4.564e-05	1	0.999998	0.999983	0.999982	0.999969	1	1	0.999984	0.00629359	0.999989	1	6.886e-05	7.58e-06	9.3e-06
Back-tensioned loom: weaver's feet rest on footrest positioned directly below warp beam and secured by same stakes (sometimes with short spacer in-between)	WT09	3.55e-06	0	6.893e-05	0.00048377	0.121328	0.155651	0.179953	0.00315144	9.2e-07	3.528e-05	0.0003367	4e-08	7.87e-06	0.00019361	0.00029178
Back-tensioned loom: weaver's feet may rest on bar that is tied to a stake behind the loom, or on large stone, or otherwise secured (including ad-hoc arrangements)	WT10	0.00154656	0.999761	0.00546701	0.999404	0.999379	0.0520981	0.819909	0.686062	4.557e-05	4.844e-05	0.00041361	6e-08	1.091e-05	0.00023544	0.00035861
Back-tensioned loom: weaver's feet rest on a board secured part way along the U-shaped Indonesian-style frame that sits on the ground	WT12	7e-08	0	5.9e-06	4.727e-05	4.883e-05	0.517789	1.06e-06	4e-08	1e-08	1.59e-06	3.131e-05	0	1.6e-07	1.884e-05	2.613e-05
U-shaped frame for back-tensioned loom: bar linking warp beam supports, plus two beams at right angles (making a U-shaped frame)	WT13	2.1e-07	0	1.145e-05	8.919e-05	9.232e-05	0.518138	0.0005374	8.3e-07	3e-08	3.71e-06	5.967e-05	0	4.6e-07	3.557e-05	5.015e-05
above U-shape plus bar joining the ends to make square shape	WT13A	1e-08	0	2.16e-06	1.792e-05	1.847e-05	0.517383	2.9e-07	0	0	4.4e-07	1.174e-05	0	3e-08	7.14e-06	9.72e-06
Frame component: upgright H-frame incorporating warp beam and long V-shaped heddle rocker/supports	WT14	0	0	5.7e-07	4.89e-06	5.03e-06	8.78e-06	5e-08	0	0.00010376	3.6e-07	4.06e-06	1	0	1.95e-06	2.61e-06
H-frame is attached to two horizontal or sloping bars, incorporating seat	WT15	1e-08	0	2.08e-06	1.726e-05	1.778e-05	3.104e-05	2.8e-07	0	0.0002417	1.93e-06	1.449e-05	0.999919	3e-08	6.88e-06	9.35e-06
Warp beam supports are set back behind H-frame, to allow slightly longer warp (modification of basic H-frame model)	WT16	2.2e-07	0	1.171e-05	9.112e-05	9.431e-05	0.00016447	2.54e-06	2e-08	5.37e-06	3.92e-06	6.11e-05	0.792515	4.8e-07	3.634e-05	5.126e-05
H- frame (or H-frame analog set slightly behind main H-frame) supports rocker heddle(s)	WT16A	0	0	5.7e-07	4.84e-06	4.98e-06	8.7e-06	5e-08	0	1.3e-07	8e-08	3.14e-06	1	0	1.93e-06	2.58e-06
Backstrap ("waist strap") or beam	WT18	1	1	0.999999	0.999995	0.999995	0.999991	1	1	0.999997	0.00272437	0.999997	1	1.956e-05	2.08e-06	2.6e-06
Back beam (behind weaver, wood)	WT20	0	0	5.7e-07	4.85e-06	4.99e-06	8.72e-06	5e-08	0.999999	0	8e-08	3.15e-06	0	0	1.93e-06	2.59e-06
Rigid rectangular frame or frame-base, approx horizontal, usually (but not always) supported on pillars. May form base of overhead frame, cuboidal frame.	FT01	1e-08	0	2.08e-06	1.722e-05	1.775e-05	3.098e-05	2.8e-07	0	1	1	0.999989	1	1	0.999993	0.999979
2 pillars near warp beam	FT01A	0	0	5.7e-07	4.88e-06	5.02e-06	8.77e-06	5e-08	0	1	1	0.999997	1	1	0.999998	0.999994
2 pillars near cloth beam	FT01B	2e-07	0	1.104e-05	8.613e-05	8.914e-05	0.00015545	2.36e-06	2e-08	0.999995	0.999996	0.999942	0.997579	1	0.999966	0.999893
strictly horizontal	FT02	7e-08	0	5.89e-06	4.723e-05	4.879e-05	8.513e-05	1.06e-06	1e-08	0.0104448	0.987735	0.00022528	0	0.99973	0.999977	0.997001
slopes upward to warp beam	FT03	6e-08	0	5.29e-06	4.254e-05	4.393e-05	7.666e-05	9.2e-07	1e-08	0.348921	0.00403484	0.988301	1	9.493e-05	1.833e-05	2.347e-05
Frame component: two uprights and a rigid cantilever (supporting pair of foot-operated heddles and/or swinging reed bar)	FT05	7e-08	0	5.7e-06	4.572e-05	4.723e-05	8.24e-05	1.01e-06	1e-08	1e-08	8.45e-06	3.027e-05	0	0.00371131	0.102937	0.00281931
cantilever supports heddles	FT06	7e-08	0	5.7e-06	4.572e-05	4.723e-05	8.24e-05	1.01e-06	1e-08	1e-08	8.45e-06	3.027e-05	0	0.00371131	0.102937	0.00281931
cantilever supports reed	FT07	0	0	6.2e-07	5.28e-06	5.43e-06	9.48e-06	6e-08	0	0	9e-08	3.42e-06	0	7.3e-07	0.051144	0.00019049
Frame component: warp beam is supported by two horizontal or slightly sloping bars rising up from back pillar supports of loom	FT11	0	0	7e-08	6.3e-07	6.4e-07	1.12e-06	0	0	0	0	0.0124014	0	0	2.5e-07	3.3e-07
warp beam is set back along the sloping bars (subset of FT11)	FT11A	0	0	7e-08	6.3e-07	6.4e-07	1.12e-06	0	0	0	0	0.0124014	0	0	2.5e-07	3.3e-07
Cuboid, free-standing frame incorporating warp beam	FT13	6e-08	0	5.37e-06	4.316e-05	4.458e-05	7.778e-05	9.4e-07	1e-08	2e-08	0.00017144	2.856e-05	0	5.48e-06	1.728e-05	0.0117348
Cloth beam is set in pillars in front of weaver (horizontal looms)	FT13A	7e-08	0	5.45e-06	4.378e-05	4.522e-05	7.89e-05	9.6e-07	1e-08	3.58e-06	0.0634536	2.904e-05	0	2.744e-05	1.785e-05	0.399937
Frame has an extension frame with horizontal members and two pillar supports at the back, not an integral part of the main frame, supporting the warp beam (distinction from the Cambodian version)	FT15	0	0	7e-08	5.9e-07	6e-07	1.05e-06	0	0	0	0	3.8e-07	0	2.1e-07	2.3e-07	3.1e-07
"Parallel bars" frame: two overhead bars supported by a trestle over the cloth beam and a second trestle over the mid-part of the loom. Used for supporting ground warp heddle assembly	FT16	0	0	7e-08	5.9e-07	6e-07	1.05e-06	0	0	0	0	3.8e-07	0	2.1e-07	2.3e-07	3.1e-07
Heddles can move along overhead beam as weaving progresses	FT17	0	0	6.2e-07	5.28e-06	5.43e-06	9.48e-06	6e-08	0	0	2.3e-06	3.42e-06	0	4.166e-05	2.41e-06	0.988828
Warp beam is present (warp is attached to or wound around this rod, situated at opposite end to the leading edge of the web)	WB02	1	1	1	1	1	1	1	1	1	1	1	1	1	1	1
Second warp beam, set back behind the first (complex frame looms: second beam is used for eg pattern warp)	WB03	0	0	7e-08	6e-07	6.2e-07	1.08e-06	0	0	0	0	3.9e-07	0	0	2.4e-07	3.2e-07
Warp is wound onto the warp beam when weaving commences	WB04	2e-07	0	1.097e-05	8.568e-05	8.867e-05	0.00015463	2.34e-06	7.9e-07	0.999992	0.999726	0.999943	1	0.999999	0.999966	0.984399
Round section warp beam	WB05	0.943384	1	0.999256	0.995826	0.995572	0.968291	0.820683	0.994738	0.985741	0.986855	0.849044	5.51e-05	0.995917	0.998056	0.70469
Square or rectangular section warp beam	WB05A	1.24e-06	0	3.499e-05	0.00025686	0.00026698	0.00447635	0.00203297	4.214e-05	5.9e-07	0.00057868	0.00017567	1e-08	8.557e-05	0.00010477	0.0105562
Warp beam is attached to a support beam by two loops of twine or cord, one at each end of the warp beam (simple systems only, not complex ones eg Indian warp beam arrangements)	WB06	0.00174259	0.999943	0.890815	0.999335	0.999306	0.0541786	0.997955	0.855936	5.393e-05	5.711e-05	0.0004685	8e-08	1.335e-05	0.00026564	0.00040743
Flat warp beam	WB07	7e-08	0	5.61e-06	4.505e-05	4.653e-05	8.118e-05	0.00034093	3.3e-07	1e-08	1.49e-06	2.982e-05	0	1.7e-07	1.796e-05	0.0420937
flat warp beam at right angles to warp	WB08	6e-08	0	5.4e-06	4.344e-05	4.487e-05	7.828e-05	0.00033279	3.2e-07	1e-08	1.42e-06	2.874e-05	0	1.4e-07	1.732e-05	0.00258005
warp attaches to top of flat warp beam	WB08A	0	0	6.1e-07	5.24e-06	5.39e-06	9.41e-06	6e-08	0	0	8e-08	3.4e-06	0	0	2.09e-06	2.8e-06
warp attaches to bottom of flat warp beam	WB08B	0	0	6.7e-07	5.68e-06	5.84e-06	1.02e-05	6e-08	0	0	9e-08	3.68e-06	0	0	2.26e-06	3.03e-06
beginning of warp is held in place by stick laid along warp beam	WB08C	0	0	7e-08	6.1e-07	6.3e-07	1.09e-06	0	0	0	0	3.9e-07	0	0	2.4e-07	3.2e-07
flat warp beam is held by two brackets that slot over the ends, then linked to the frame via cords	WB08E	0	0	7e-08	6.3e-07	6.5e-07	1.13e-06	0	0	0	1e-08	4.1e-07	0	0	2.5e-07	2.33e-06
Warp-beam fits into two uprights with slots in (includes backstrap and non-backstrap types)	WB09	6e-08	0	5.25e-06	4.225e-05	4.363e-05	7.631e-05	0.00032666	3.1e-07	1e-08	1.37e-06	2.794e-05	0	1.3e-07	1.684e-05	0.00079725
Backstrap loom with warp beam braced behind or set into 2 stakes or uprights (including ground-level frame looms)	WB10	0.00178694	0.999952	0.878534	0.924668	0.999288	0.998762	0.0605415	0.998904	5.588e-05	5.913e-05	0.000481	8e-08	1.393e-05	0.00027249	0.00041857
Warp beam is behind two uprights (lashed or otherwise suspended)	WB10A	3.74e-06	5e-06	0.102317	0.166746	0.971197	0.950349	2.44e-05	0.00649736	9.8e-07	3.672e-05	0.00034731	4e-08	8.27e-06	0.00019955	0.00030121
warp beam is lashed to uprights	WB10B	2e-08	0	2.21e-06	0.0625163	0.990414	3.288e-05	3e-07	5.6e-07	0	4.5e-07	1.197e-05	0	3e-08	7.28e-06	9.92e-06
Warp beam (singular) is located in a closed slot in a pair of uprights	WB10F	0	0	5.7e-07	4.9e-06	5.04e-06	8.81e-06	7.776e-05	0	0	8e-08	3.18e-06	0	0	1.95e-06	2.61e-06
Warp beam has paddle-shaped extensions at each end, large and flat, designed to fit into frame (distinction from some foot-braced looms)	WB12	0	0	5.8e-07	4.96e-06	5.1e-06	8.91e-06	5e-08	0	5.43e-06	9e-08	0.0146012	1	0	1.98e-06	2.65e-06
Paddles oriented vertically, wedged behind loom frame upright	WB12A	0	0	7e-08	5.9e-07	6e-07	1.05e-06	0	0	1e-08	0	3.8e-07	1	0	2.3e-07	3.1e-07
Warp beam is equipped with spokes which allow the rotation of the beam to be stopped (eg by jamming a stick between the spokes and the loom frame) in order to tension the warp, also used for winding warp threads onto the warp beam (excludes spokes used for other purposes, eg handles for turning the warp beam)	WB15	2.1e-07	0	1.132e-05	8.828e-05	9.137e-05	0.00015934	2.43e-06	2e-08	0.987873	0.999519	0.950704	3e-07	0.998244	0.999932	0.0002342
simple, flat spokes	WB15A	7.5e-07	0	2.529e-05	0.00018928	0.00019647	0.00034235	6.72e-06	1e-07	0.83348	0.84318	0.804458	7e-07	0.161419	0.980116	0.00017888
star-shaped spokes (bars with V-notch cut in)	WB15B	0	0	5.7e-07	4.85e-06	4.99e-06	8.71e-06	5e-08	0	0	3.3e-07	3.14e-06	0	0.00061032	6.26e-06	2.59e-06
Warp tension is maintained by a single rod that passes through the warp beam, then is rested on a peg or tied off against the loom frame (frame looms, eg Tibetan trestle loom)	WB16	0	0	5.7e-07	4.9e-06	5.04e-06	8.8e-06	5e-08	0	0	9e-08	3.17e-06	0	1.859e-05	2.08e-06	0.00454507
Warp is held in warp beam by stick-and-groove mechanism (eg Tibetan trestle loom)	WB17	0	0	7e-08	5.9e-07	6e-07	1.05e-06	0	0	0	0	3.8e-07	0	0	2.3e-07	4.3e-07
Warp is padded with sticks or paper	WB18	8e-08	0	6.38e-06	5.095e-05	5.264e-05	9.184e-05	1.17e-06	1e-08	0.999971	0.999996	0.999966	1	0.999134	0.999966	0.00013346
Warp goes around a beam at far end of frame, and is tied off over the weaver's head (frame looms only)	WB22	0	0	5.7e-07	4.9e-06	5.04e-06	8.79e-06	5e-08	0	0	8e-08	3.17e-06	0	0	1.95e-06	0.00250408
Warp (flat) goes around a beam at the back of the loom, then is collected on second warp beam (compare "Third beam" character)	WB22A	1e-08	0	2.08e-06	1.727e-05	1.78e-05	3.107e-05	2.8e-07	0	0	9.246e-05	1.131e-05	0	4e-08	1.163e-05	9.81e-06
second warp beam is above the first	WB22B	0	0	7e-08	5.9e-07	6.1e-07	1.07e-06	0	0	0	0	3.8e-07	0	0	4e-07	3.1e-07
Warp beam is wedged behind two upright supports in a frame with pillars (rather than fitting into holes or slot in the frame) - not including Indonesian ground level frames with similar but probably unrelated features	WB28	1.28e-06	0	3.573e-05	0.00026195	0.00027229	0.00047426	1.036e-05	2e-07	0.753916	0.625484	0.991622	1	0.0353073	0.00169596	0.00173611
Warp beam is hung from cords attached to an upright at the back of a frame	WB28A	0	0	7e-08	5.9e-07	6.1e-07	1.06e-06	0	0	0	0	3.8e-07	0	0	2.4e-07	3.1e-07
Warp is in bunches near the warp beam	WB31	0	0	7e-08	6.3e-07	6.5e-07	1.13e-06	0	0	0	1e-08	4e-07	0	0	2.5e-07	3.3e-07
Cloth beam	CB01	1	1	1	1	1	1	1	1	1	1	1	1	1	1	1
Single cloth beam, not split or doubled	CB02	3.009e-05	0	0.0036187	0.00174864	0.00184	0.218911	0.997844	4.602e-05	0.842682	0.98129	0.977139	0.108219	0.999801	0.999288	0.99884
Cloth beam - square section (including split types)	CB03	0.0255121	0.00019416	0.00071855	0.00404948	0.214228	0.902882	0.319449	0.328895	0.00085036	0.00432601	0.165934	3.04e-06	0.00070535	0.00167721	0.337348
Cloth beam - round section (including split types)	CB04	0.972755	0.998466	0.999187	0.995485	0.78021	0.0998649	0.00417822	0.0584004	0.999005	0.995327	0.830498	0.999996	0.999194	0.998159	0.672727
Cloth beam - flat profile	CB05	0	0	5.7e-07	4.9e-06	5.04e-06	8.81e-06	7.776e-05	0	0	8e-08	3.18e-06	0	0	1.95e-06	2.61e-06
cloth beam consists of two narrow bars joined by struts	CB05A	0	0	7e-08	5.9e-07	6.1e-07	1.06e-06	0	0	0	0	3.8e-07	0	0	2.4e-07	3.1e-07
Cloth beam - split or double (approx equal halves)	CB08	0.999989	1	0.997644	0.999069	0.999026	0.813599	0.00140834	0.999981	0.00017288	9.809e-05	0.00149219	0.0190371	2.364e-05	0.00037363	0.00058546
pair of rods, no special adaptation for clamping the warp	CB08D	0.0796731	0.00090663	4.043e-05	0.0571975	0.00030139	0.00052453	1.132e-05	3.1e-07	2.9e-07	1.62e-05	0.00018465	1e-08	2.95e-06	0.00010775	0.00015792
Cloth beam - pair of beams that can be used singly or as a pair	CB09	0.0334701	0	2.12e-06	1.76e-05	1.814e-05	3.167e-05	2.8e-07	0	0	4.3e-07	1.153e-05	0	3e-08	7.01e-06	9.54e-06
Cloth beam - grooved, with narrow stick set into it to secure the warp	CB10	3.94e-06	0	7.368e-05	0.0005146	0.00053683	0.159103	0.00028668	8.73e-06	0.999864	0.999784	0.994708	0.987042	0.999991	0.999794	0.999685
Cloth beam - one or more forks at the ends for attaching cloth beam cords	CB11	0.999978	1	0.996818	0.998552	0.998479	0.997362	0.00194802	0.999994	0.768749	0.0843548	0.0471234	0.999661	0.00433713	0.00077717	0.00095763
2 forks on one beam	CB11B	0.187132	6.95e-06	0.00108767	0.927102	0.00620468	0.289614	0.00063665	0.00010842	0.0207314	0.00589883	0.00657195	0.0319301	0.00226975	0.00252499	0.00449792
4 forks on one beam	CB11C	0.00015096	0	1.175e-05	9.144e-05	9.465e-05	0.00016506	2.56e-06	0.00037279	3e-08	3.84e-06	6.12e-05	0	4.8e-07	3.647e-05	5.145e-05
Cloth beam - grooved or narrowed section for backstrap cord	CB12	9.351e-05	0	0.00150696	0.00048133	0.110576	0.00087327	0.999096	0.879351	9.1e-07	3.504e-05	0.00033495	4e-08	7.8e-06	0.00019264	0.00029023
Cloth beam - cloth strap is secured by a knob behind two forks, cord sits on outer edge of the knob	CB12A	1.043e-05	0	5.8e-07	4.93e-06	5.07e-06	0.98915	5e-08	0	0	8e-08	3.2e-06	0	0	1.97e-06	2.63e-06
Cloth beam - square ends, two wooden pieces attached to backstrap fit over the ends to fix backstrap in place	CB13	1e-08	0	2.11e-06	1.748e-05	1.802e-05	3.145e-05	2.8e-07	0	1.26e-06	4.3e-07	0.986726	1e-07	3e-08	6.97e-06	9.48e-06
Short length of cloth is wound around cloth beam to help secure it	CB14	0.999997	1	0.998581	0.99956	0.892353	0.918096	0.0008518	0.998907	3.047e-05	3.263e-05	0.0003067	3e-08	6.72e-06	0.00017613	0.00026413
Cloth can be wound on cloth beam (longer lengths)	CB15	0.0702573	0	1.131e-05	8.822e-05	9.13e-05	0.00015922	2.43e-06	0.0010088	0.999997	0.999996	0.999941	1	1	0.999965	0.99995
Cloth beam - holes pierced from 2 directions, so beam can be fitted onto two uprights and rotated to wind cloth	CB06	0	0	5.8e-07	4.94e-06	5.09e-06	8.88e-06	5e-08	0	0	8e-08	3.2e-06	0	1e-08	1.97e-06	0.154323
Cloth beam rotation is stopped by a peg sticking out, secured to frame via cord or other obstruction	CB20	2.1e-07	0	1.129e-05	8.806e-05	9.113e-05	0.00015893	2.43e-06	2e-08	1.471e-05	0.102196	5.923e-05	0	0.0420874	0.982323	0.00182056
Square cloth beam in square clefts in uprights: rotation stopped by shape alone	CB21	0	0	7e-08	6.3e-07	6.4e-07	1.12e-06	0	0	0	1e-08	4e-07	0	0	2.5e-07	0.00017934
Seated on the ground (or close to it)	SR01	1	1	1	0.999999	0.999999	0.999999	1	1	0	0	3.8e-07	0	0	2.3e-07	3.1e-07
Weaver sits on raised seat/ stool	SR04	0	0	7e-08	5.8e-07	6e-07	1.05e-06	0	0	1	1	1	1	1	1	1
Seat is integral to loom (not including planks laid across ground-level Indonesian frames)	SR05	1e-08	0	2.08e-06	1.722e-05	1.775e-05	3.098e-05	2.8e-07	0	1	1	0.999989	1	1	0.999993	0.999979
1A lower warp heddle- up	HG01	1	1	1	1	1	1	1	1	1	1	1	1	1	1	1
1B lower warp heddle - down	HG02	0	0	7e-08	5.9e-07	6e-07	1.05e-06	0	0	0	0.0001026	3.8e-07	0	0.999998	1	1
2A upper warp heddle - up	HG03	7.9e-07	0	2.635e-05	0.00019672	0.00020422	0.00035585	7.08e-06	1.3e-07	4.308e-05	0.00478492	0.00013498	1e-08	0.967514	0.999144	0.999873
2B upper warp heddle - down	HG04	1e-08	0	2.08e-06	1.729e-05	1.782e-05	3.111e-05	2.8e-07	0	1.077e-05	0.0009741	1.146e-05	0	0.985407	0.999836	0.99999
Heddle - simple only (heddle loops attached to one side of warp only, no bidirectional heddles)	HG05	1	1	1	0.999999	0.999999	0.999999	1	1	1	0.999897	1	1	2.35e-06	2.4e-07	3.1e-07
Heddle - double sided (two sets of heddle loops, one above the warp and one below, attached to the same warps)	HG07	0	0	7e-08	5.9e-07	6e-07	1.05e-06	0	0	0	0.0001026	3.8e-07	0	0.999998	1	1
Double sided heddles pull in one direction only (ie warp passes through top or bottom section only	HG08	0	0	7e-08	5.9e-07	6e-07	1.05e-06	0	0	0	0	3.8e-07	0	2.1e-07	2.3e-07	3.1e-07
Double sided heddles pull in both directions (ie warp passes through loop or eye at the center of the heddle)	HG09	0	0	5.8e-07	4.94e-06	5.08e-06	8.87e-06	5e-08	0	0	0.00042073	3.2e-06	0	0.990364	0.999929	0.999997
One or two pair(s) of double-sided heddles are joined together	HG11	0	0	5.8e-07	4.94e-06	5.08e-06	8.87e-06	5e-08	0	0	0.00042073	3.2e-06	0	0.990364	0.999929	0.999997
Heddle type: movable simple heddle raised directly by hand, no external support	HG12	1	1	0.999999	0.999995	0.999995	0.99999	1	1	8e-08	9e-08	3.45e-06	0	0	2.12e-06	6.33e-06
Heddle: wound continuous heddle	HC02	1	1	0.999999	0.999995	0.999994	0.99999	1	1	1	1	0.999996	1	1	0.999998	0.999996
heddle winding: spiral continuous	HC03	0.870403	2.3e-07	0.400795	0	0.00122752	0.00213024	7.586e-05	0.00749519	0.997632	0.999664	0.999027	1	0.999919	0.999527	0.998933
heddle winding: alternate continuous	HC04	0.0244527	1	0.999881	0	0.999791	0.999636	0.999993	1	0.0006679	3.175e-05	0.00015699	1e-08	1.82e-06	8.027e-05	0.00011808
Heddle: individual loops	HC05	2e-08	0	2.26e-06	1.869e-05	1.926e-05	3.363e-05	3.1e-07	0	0	5.4e-07	1.224e-05	0	7.186e-05	8.24e-06	0.0072653
Heddle: tied in bunches to support rod	HC06	0	0	7e-08	5.9e-07	6.1e-07	1.06e-06	0	0	0	0	3.8e-07	0	0	2.4e-07	3.1e-07
Additional rods tied tightly on top of heddle rod to secure the heddle threads, control spacing, may also act as handle	HC09	0.0176808	1e-07	0.00022911	0.00145631	0.153071	0.00265301	0.00010142	6.41e-06	0.999835	0.999829	0.998934	1	0.999876	0.99941	0.997199
heddle rod and "additional rod" on top of heddle may be formed from single bent stick	HC09A	0.00404786	0	2.21e-06	1.827e-05	1.883e-05	3.287e-05	3e-07	0	0	4.5e-07	1.197e-05	0	3e-08	7.28e-06	9.91e-06
heddle is wound around upper rod	HC10	4.24e-06	0	7.733e-05	0.00053819	0.00056158	0.00097681	2.701e-05	8.3e-07	0.999044	0.999894	0.991979	1	0.99951	0.999769	0.998958
heddle is wound around lower rod	HC11	0.0121921	0	7.021e-05	0.00049209	0.111311	0.00089285	2.398e-05	7.5e-07	8.8e-06	3.812e-05	0.0684739	4e-08	0.00018567	0.00020266	0.00029727
heddle winding encompasses both rods (not wound around rods individually)	HC12	0	0	7e-07	5.99e-06	6.16e-06	1.076e-05	7e-08	0	1e-08	1e-07	3.89e-06	0	1e-08	2.39e-06	3.2e-06
heddle has loose rod inside it, rests on the warp	HC13	0	0	5.8e-07	4.99e-06	5.13e-06	8.96e-06	5e-08	0	0	8e-08	0.00033214	0	0	1.99e-06	2.66e-06
Foot operated system for raising heddle	HR05	0	0	5.7e-07	4.85e-06	4.99e-06	8.71e-06	5e-08	0	0.999898	1	0.999996	1	1	0.999998	0.999997
Heddle is supported by a two-pronged rocker that is attached to the upright part-frame: the back projection is attached to a cord to the weaver's foot allowing it to be raised by depressing the cord	HR06	1e-08	0	2.07e-06	1.716e-05	1.769e-05	3.088e-05	2.7e-07	0	0.00133934	0.0014031	2.889e-05	1	1.3e-07	6.84e-06	9.3e-06
Treadle(s) are loops of cord around the weaver's foot	HR06A	1e-08	0	2.07e-06	1.716e-05	1.768e-05	3.086e-05	2.7e-07	0	7.1e-07	4.2e-07	1.124e-05	1	4.39e-06	6.88e-06	9.3e-06
Treadle linkage is pulled around the back of the loom (as opposed to types that pull downwards directly through the loom frame)	HR06B	0	0	7e-08	5.9e-07	6e-07	1.05e-06	0	0	1e-08	0	3.8e-07	1	0	2.3e-07	3.1e-07
Treadle(s) are sticks oriented in same direction as warp (longitudinal)	HR07	5.8e-07	0	2.166e-05	0.00016347	0.00016957	0.00029554	5.53e-06	8e-08	2.523e-05	0.00075091	0.00011135	0	0.167306	0.981179	0.141729
short treadles (about same length as weaver's foot)	HR08	0	0	5.7e-07	4.92e-06	5.06e-06	8.83e-06	5e-08	0	0	9e-08	3.19e-06	0	2.853e-05	0.992869	3.97e-06
long treadles	HR09	2.1e-07	0	1.122e-05	8.75e-05	9.055e-05	0.00015792	2.41e-06	2e-08	1.799e-05	0.00093463	5.893e-05	0	5.686e-05	3.593e-05	0.00714584
Short bars are suspended on cords between heddles and treadles to distribute tension evenly	HR10	0	0	5.8e-07	4.93e-06	5.07e-06	8.85e-06	5e-08	0	0	8e-08	3.19e-06	0	1.321e-05	0.992865	2.63e-06
Treadle sticks are set in slots in a beam to keep them in line	HR11	0	0	5.7e-07	4.9e-06	5.04e-06	8.8e-06	5e-08	0	0	8e-08	3.18e-06	0	1.6e-07	0.00514978	3.65e-06
Treadles are sticks oriented at right angles to warp (transverse)	HR12	8e-08	0	6.25e-06	4.998e-05	5.164e-05	9.009e-05	1.14e-06	1e-08	1.269e-05	0.00020949	0.981034	0	7.822e-05	2.112e-05	0.159411
Heddle(s) are suspended via cords attached to an overhead support (frame, ceiling etc)	HR13	0	0	5.7e-07	4.85e-06	4.98e-06	8.71e-06	5e-08	0	5.3e-07	0.178376	3.15e-06	0	0.999984	0.999998	0.999997
Heddle cords pass over a wooden rod	HR13A	7e-08	0	5.83e-06	4.676e-05	4.831e-05	8.428e-05	1.04e-06	1e-08	2e-08	0.0002208	3.097e-05	0	0.00022945	2.208e-05	0.0210755
wooden rod is equipped with rollers	HR13B	0	0	7e-08	5.9e-07	6e-07	1.05e-06	0	0	0	0	3.8e-07	0	0	2.3e-07	4.3e-07
Heddles attached to a longitudinal wooden rocker on a bearing (generally in a pair)	HR13C	0	0	5.7e-07	4.91e-06	5.05e-06	8.83e-06	5e-08	0	0	8e-08	3.18e-06	0	1.318e-05	0.992871	2.75e-06
single longitudinal rocker	HR13D	0	0	7e-08	6.3e-07	6.4e-07	1.13e-06	0	0	0	1e-08	4e-07	0	0	2.5e-07	3.3e-07
double longitudinal rocker (H-shaped)	HR13E	2e-08	0	2.23e-06	1.848e-05	1.904e-05	3.324e-05	3e-07	0	0	5.1e-07	1.21e-05	0	4.938e-05	0.98879	1.051e-05
rocker is in a bracket below the level of the top of the loom	HR13F	0	0	7e-08	5.9e-07	6.1e-07	1.06e-06	0	0	0	0	3.8e-07	0	1.59e-06	0.996468	3.1e-07
rocker for heddles is the same as that for the reed	HR13G	2e-08	0	2.23e-06	1.843e-05	1.9e-05	3.316e-05	3e-07	0	0	4.6e-07	1.207e-05	0	3.79e-06	0.075517	1.048e-05
Heddle cords pass over pulleys (generally linking pairs together)	HR13H	0	0	6.6e-07	5.65e-06	5.81e-06	1.015e-05	6e-08	0	0	9e-08	3.66e-06	0	0	2.25e-06	0.00086639
Heddles are linked by cords to short bars (heddle horses) just above (generally in pairs)	HR13J	0	0	6.4e-07	5.42e-06	5.58e-06	9.74e-06	6e-08	0	0	9e-08	3.52e-06	0	1.61e-06	2.17e-06	0.0472967
Uprights-and-rocker bars system for raising and lowering heddle: two uprights with a bar between, with short bars (sometimes carved into fish shapes) at the ends that support the heddle on one side and a warp depression bar on the other.	HR14	0	0	7e-08	5.9e-07	6.1e-07	1.06e-06	0	0	1e-08	0	0.99575	0	0	2.4e-07	3.1e-07
heddle system incorporates warp depression bar (so that it is pushed down as the heddle is raised)	HR14A	0	0	7e-08	5.9e-07	6.1e-07	1.06e-06	0	0	1e-08	0	0.99575	0	0	2.4e-07	3.1e-07
rocker bar uprights are the main structural supports at the back of the loom frame	HR14B	0	0	7e-08	6.3e-07	6.4e-07	1.12e-06	0	0	0	0	0.0124014	0	0	2.5e-07	3.3e-07
Heddles are connected to asymmetric transverse rocker bars, hinged to a rod parallel to the warp, situated over the warp frame (pulls heddles upwards only "crow's baby" rockers)	HR16A	0	0	7e-08	5.9e-07	6e-07	1.05e-06	0	0	0	0	3.8e-07	0	2.1e-07	2.3e-07	3.1e-07
Heddles are connected to a bamboo bow or spring that allows the heddle to be pulled downwards, springing back up after extension (pulls heddles downwards only)	HR16B	0	0	7e-08	5.9e-07	6e-07	1.05e-06	0	0	0	0	3.8e-07	0	2.1e-07	2.3e-07	3.1e-07
Lease rod (laze rod) or cord holding a warp crossing and used during weaving, usually placed near to the warp beam (check this if at least one laze rod is present: check box below if two laze rods present)	RR01	0.0187547	0.194339	0.966477	0.0545785	0.890072	0.347866	0.936633	0.217451	0.786961	0.77	1	0.904097	0.764381	0.8	0.693351
Pair of lease rods (laze rods) or cords: pair of sticks keeping an additional warp crossing in place	RR02	0.0008843	7.866e-05	0.976929	0.0134104	0.911521	0.223102	0.0274254	0.0664213	0.00213921	0.0126122	0.0115667	0.00930866	0.0561528	0.447213	0.570101
Loop of thread through the warp, between heddle and warp beam	RR05	0	0	5.8e-07	4.98e-06	5.13e-06	8.95e-06	5e-08	0	0	8e-08	3.23e-06	0	3e-08	1.99e-06	2.66e-06
Shed stick (inserted into warp), sometimes called shed roll, associated with natural shed for ground weft insertion	RR06	1	1	0.999998	0.99998	0.999979	0.999964	1	1	0.999999	0.998912	0.999987	1	8.186e-05	9e-06	1.101e-05
Shed stick is cylindrical (not including types fixed to frame)	RR06A	0.998018	1	0.999902	0.999327	0.999297	0.998778	0.999964	0.999999	0.935275	0.929265	0.0435475	0.999888	0.00570629	0.00047176	0.0009191
Shed stick is flat	RR06B	1e-08	0	7e-08	6e-07	6.2e-07	1.08e-06	0	0	0	0	3.9e-07	0	0	2.4e-07	3.2e-07
Shed stick is a frame rather than a simple stick	RR08	1e-08	0	2.11e-06	1.753e-05	1.806e-05	3.153e-05	2.8e-07	0	1e-08	4.2e-07	1.147e-05	1.8e-07	3e-08	6.98e-06	9.5e-06
shed stick is a T-section frame	RR08B	0	0	6.1e-07	5.23e-06	5.38e-06	9.4e-06	6e-08	0	0	8e-08	3.39e-06	4e-08	0	2.08e-06	2.79e-06
Shed stick is fixed into horizontal loom frame	RR13	0	0	7e-08	5.9e-07	6.1e-07	1.06e-06	0	0	1e-08	0	0.99575	0	0	2.4e-07	3.1e-07
Warp depression stick: placed on top of warp, just behind shed stick (used with shed stick when raising heddle shed)	RR20	0.00603219	7.963e-05	0.00065952	0.00375411	0.00397773	0.905164	0.00035559	0.0024026	0.57491	0.474769	0.961887	0.997988	0.00728661	0.0019568	0.00276745
warp depression stick is attached to the frame via cords	RR20A	7e-08	0	5.56e-06	4.468e-05	4.614e-05	8.051e-05	9.8e-07	1e-08	1.31e-06	1.49e-06	2.96e-05	2.811e-05	1.5e-07	1.781e-05	2.467e-05
warp depression stick is fixed into holes in the loom frame	RR20B	7e-08	0	5.54e-06	4.447e-05	4.593e-05	8.015e-05	9.8e-07	1e-08	9e-08	0.00057161	2.944e-05	0.00333404	2.5e-07	1.773e-05	2.455e-05
warp depression stick is linked to second stick positioned below the warp	RR20C	0	0	7e-08	6.2e-07	6.3e-07	1.45e-06	0	0	0	0	4e-07	0	0	2.5e-07	3.2e-07
Sword beater-shed-opener and/or related shed-opener	FS01	0.999992	1	0.999884	0.999215	0.999179	0.998573	0.999955	0.999998	0.999966	0.988877	0.999007	1	0.0865236	0.00395861	0.444691
Beater is used behind a reed (if left blank, beater is applied directly to weft)	FS01A	0	0	5.8e-07	4.92e-06	5.06e-06	8.84e-06	5e-08	2e-08	0	8e-08	3.19e-06	0	0	1.96e-06	2.62e-06
simple sword beater: flat stick	FS02	1	1	0.999989	0.999915	0.999912	0.999846	0.999998	1	0.00071556	1.63e-05	7.33e-05	2e-08	4.4e-07	3.809e-05	4.792e-05
sword beater symmetric with points at both ends	FS02A	0.0328645	3e-08	0.00014529	0.959356	0.00100744	0.0343664	0.892381	2.62e-06	3.78e-06	8.815e-05	0.00068574	1.6e-07	2.507e-05	0.00043394	0.0008025
"reversed" orientation with narrow side facing the warp	FS02B	0	0	6.9e-07	5.84e-06	6.01e-06	1.049e-05	1.36e-06	0	0	1e-07	3.79e-06	0	0	2.33e-06	3.12e-06
scallop shaped indentations at the ends of symmetric beater	FS02C	0	0	7e-08	0.996436	6.1e-07	1.06e-06	0	0	0	0	3.8e-07	0	0	2.4e-07	3.1e-07
sword beater asymmetric: point at one end, cut off flat at the other end	FS03	0.952318	1	0.999508	0.883509	0.996941	0.935037	0.108688	0.999977	0.0194416	0.0144277	0.0036502	2.14e-06	0.00035887	0.001187	0.0375007
two-handled beater (heavy, lacking points at ends)	FS05	1.047e-05	0	0.00013941	0.00092617	0.00096982	0.0016844	5.559e-05	2.43e-06	0.588842	0.487749	0.962803	0.999997	0.0196732	0.00114376	0.00062183
External, free standing rest for sword	FS06	0	0	7e-08	6.1e-07	6.3e-07	1.1e-06	0	0	0	0	3.9e-07	0	0	2.4e-07	3.2e-07
Sword-like stick, not used for beating but for holding shed open only (subset of FS01)	FS07	0.00032386	0	0.0002604	0.0983272	0.00171974	0.00298029	0.00011829	1.026e-05	2.497e-05	0.00201969	0.0011939	0.00038858	0.00017037	0.00066468	0.395448
Pin or similar implement for keeping warp threads aligned (eg for keeping warp ikat patterns aligned)	FS12	7e-08	0	5.69e-06	4.568e-05	0.987001	0.00355366	1.01e-06	4.19e-06	1e-08	1.52e-06	3.024e-05	0	1.5e-07	1.821e-05	2.523e-05
Temple: tensioning strip inserted near the leading edge of the web to help maintain constant web width and straight selvedges	TP01	0.0115358	0.401642	0.986358	0.361323	0.0408503	0.910399	0.00406368	0.809204	0.763842	0.660715	0.843143	0.999884	0.546073	0.050545	0.929989
Temple type A: simple rod with needles or points at each end (width is not adjustable)	TP02	0.0115358	0.401642	0.986358	0.361323	0.0408503	0.910399	0.00406368	0.809204	0.763842	0.660715	0.843143	0.999884	0.546073	0.050545	0.929989
temple is strongly bow-shaped	TP02A	2.456e-05	0	0.00024494	0.0967054	0.00162633	0.00281913	0.0001099	6.71e-06	0.4337	0.271392	0.722375	0.999988	0.0390619	0.00242629	0.0341929
Temple is above the web	TP05	0.00050222	0.0583668	0.902222	0.152834	0.00593321	0.917417	0.00041653	0.309419	6.749e-05	0.00039318	0.00454923	8.626e-05	0.00018759	0.00118478	0.00213786
Temple is below the web	TP06	4.869e-05	0	0.00441142	0.0023365	0.00246481	0.0042635	0.00018989	0.0024939	0.323949	0.254005	0.418822	0.998192	0.159839	0.00932012	0.889029
Coil rod	SP01	0.980429	1	0.997728	0.999118	0.303193	0.0594461	0.060692	0.998242	8.065e-05	8.467e-05	0.00063092	1.4e-07	2.159e-05	0.00035417	0.00055302
Warp spacer consisting of bar with notches in to keep warp evenly spaced and maintain width	SP03	1e-08	0	0.998579	1.779e-05	1.833e-05	3.201e-05	0.0129282	0	0	4.3e-07	1.165e-05	0	3e-08	7.09e-06	9.65e-06
warp spacer has a laze rod on either side of it, bound together with the spacer	SP03A	0	0	0.0155732	6.7e-07	6.9e-07	1.21e-06	0	0	0	1e-08	4.3e-07	0	0	2.7e-07	3.5e-07
Reed/ reed beater	SP04	1e-08	0	2.07e-06	1.719e-05	1.771e-05	3.092e-05	2.8e-07	9e-08	1	1	0.999989	1	1	0.999993	0.999991
Reed is not used for beating (includes types where sword is applied behind beater)	SP04C	2e-08	0	2.39e-06	1.976e-05	2.037e-05	3.556e-05	3.3e-07	2e-08	0	5e-07	1.296e-05	0	4e-08	7.88e-06	1.074e-05
Reed is used for tamping-in weft lightly, prior to beating-in with another implement	SP04D	5.66e-06	0	9.326e-05	0.00063998	0.00066851	0.0011623	3.401e-05	1.17e-06	0.997258	0.98721	0.992888	1	0.0347228	0.00146918	0.00044549
Reed is the main beating implement	SP04A	7e-07	0	2.43e-05	0.00018228	0.00018917	0.00032966	6.39e-06	1e-07	6.4e-07	0.00455849	0.00263774	1e-08	0.977321	0.999398	0.999886
Reed beater with heavy weight frame around it	SP05	1.6e-06	0	4.117e-05	0.00029924	0.00031125	0.00054201	1.237e-05	2.6e-07	0.00021071	0.00605649	0.0844382	2e-08	0.906733	0.997326	0.994074
Reed beater is suspended, via cords or bars	SP06	8e-08	0	6.13e-06	4.905e-05	5.068e-05	8.841e-05	1.11e-06	1e-08	4.8e-07	0.00011304	0.0495119	0	0.0568782	0.985636	0.957822
Reed beater is set into a rigid swinging bar, suspended overhead, sometimes called a sley	SP07	2e-08	0	2.22e-06	1.842e-05	1.898e-05	3.314e-05	3e-07	0	0	1.24e-06	1.207e-05	0	0.00077036	0.0762715	1.05e-05
Reed is attached to a horizontal bar (as well as being suspended overhead) attached to a rod that pivots	SP08	7e-08	0	5.47e-06	4.394e-05	4.539e-05	7.919e-05	9.6e-07	1e-08	1e-07	1.74e-06	0.0202167	0	0.0001597	0.0107865	2.427e-05
pivot for the reed bar is at the base of the loom	SP08A	7e-08	0	5.63e-06	4.519e-05	4.668e-05	8.144e-05	1e-06	1e-08	1e-07	1.51e-06	0.0204045	0	6.94e-06	0.0107492	2.496e-05
Reed-beater is supported by two bamboo rods, attached at the back of the frame, bent over and meeting at a point just above the heddle. Two cords extend from the meeting point to the reed-beater.	SP11	0	0	7e-08	6e-07	6.2e-07	1.08e-06	0	0	0	0	5.909e-05	0	0	2.4e-07	3.2e-07
Additional sticks added near warp beam to maintain tension in the warp selectively	MC01	0.00016721	0	2.312e-05	0.0491691	0.00018044	0.0158345	0.00083832	2.481e-05	1.1e-07	9.03e-06	0.00011786	1e-08	1.42e-06	6.942e-05	0.0001
Stick inserted near beginning of weaving to keep weft in place, left in warp while weaving is in progress	MC02	0.00097253	8e-08	0.00015465	0.00101834	0.647681	0.190831	0.00505133	0.0122583	4.26e-06	9.512e-05	0.00072767	1.8e-07	2.744e-05	0.00040911	0.00064498
Short lengths of stick incorporated to hold ikatted threads in alignment	MC02A	0	0	7e-08	6.2e-07	6.4e-07	0.00031004	0	0	0	0	4e-07	0	0	2.5e-07	3.3e-07
A row of twining added near the beginning of the weaving to keep weft in place	MC03	0	0	7e-08	6.2e-07	0.0150299	1.1e-06	0	0	0	0	4e-07	0	0	2.5e-07	3.2e-07
Yarn inserted by hand as a small ball or butterfly, without use of shuttle	YS02	0.062514	0.00021272	0.0822147	0.0399425	0.350788	0.296934	0.00802961	0.0146226	0.174056	0.242193	0.0674797	0.00422975	0.236954	0.0450887	0.576309
Yarn inserted with a hook (usually used for discontinuous supplementary weft)	YS03	1.47e-06	0	3.898e-05	0.00028426	0.0002956	0.00051479	1.155e-05	2.3e-07	4.595e-05	0.00199978	0.0569207	0.0149804	5.54e-06	0.00012736	0.00016686
Simple shuttle (including types embedded in housings, excluding H-shaped)	YS05	0.999951	1	0.999965	0.02635	0.999736	0.99954	0.00058935	1	0.999999	0.998178	0.999826	1	0.999995	0.999898	0.999852
thread wound on stick in circular fashion	YS06	0.049322	0.970028	0.0993839	0.048326	0.99684	0.97389	0.00213315	0.999953	0.999903	0.993265	0.998679	0.999997	0.999881	0.999273	0.998806
thread wound lengthways on a long stick	YS07	0.133104	1.73e-06	0.897559	0.00187984	0.647731	0.0180737	0.00014231	9.86e-06	1.559e-05	0.00021586	0.00138085	0.00075088	7.693e-05	0.00075928	0.00125511
H-shaped shuttle: thread wound lengthways on elongated H-shaped shuttle	YS08	0.0248808	5.4e-07	0.00012705	0.960947	0.00089014	0.00154643	0.892453	2.06e-06	2.93e-06	7.482e-05	0.00060353	8.2e-07	2.028e-05	0.00034264	0.00053166
Boat-shaped shuttle, stick in the center on which the yarn is wound	YS10	1.313e-05	0	0.00016185	0.0010616	0.00111271	0.00193169	6.665e-05	3.19e-06	0.0439896	0.21042	0.0253634	8.8e-07	0.964571	0.998114	0.977335
Beater shuttle (combines yarn insertion and beating), with two handles [beater function must also be listed in sword-beater section]	YS11	3.492e-05	0	0.00030978	0.00191252	0.00201397	0.00348752	0.00014561	1.02e-05	0.350739	0.388397	0.927121	0.11546	0.0205426	0.00178122	0.00136738
Torpedo-shaped compound shuttle	YS12	2e-08	0	2.21e-06	1.832e-05	1.889e-05	3.297e-05	3e-07	0.999997	0	4.5e-07	1.2e-05	0	3e-08	7.3e-06	0.00163145
center bobbin	YS13	2e-08	0	2.21e-06	1.832e-05	1.889e-05	3.297e-05	3e-07	0.999997	0	4.5e-07	1.2e-05	0	3e-08	7.3e-06	0.00163145
cover	YS14	2e-08	0	2.21e-06	1.832e-05	1.889e-05	3.297e-05	3e-07	0.999997	0	4.5e-07	1.2e-05	0	3e-08	7.3e-06	0.00163145
pointed cone at one end, made of hardwood or ivory or similar	YS15	0	0	7e-08	6.3e-07	6.5e-07	1.13e-06	0	0	0	1e-08	4.1e-07	0	0	2.5e-07	2.33e-06
Extra simple heddles for supplementary weft, or warp patterning or twills (one or more)	HP01	0.457526	0.00764763	0.73439	0.878974	0.0304412	0.0504041	0.0243657	0.228824	0.0242758	0.0368118	0.0404087	0.00029321	0.0341198	0.104751	0.0536657
single complex heddle incorporating pattern rods or strings (see patterning systems)	HP09	2.5e-07	0	1.265e-05	9.812e-05	0.00010158	0.00017714	2.8e-06	3e-08	1.4e-07	4.52e-06	6.575e-05	0	9.858e-05	4.101e-05	0.00011606
plus 1 heddle for twills	HP19	1e-08	0	2.07e-06	1.72e-05	1.773e-05	3.095e-05	2.8e-07	0	0	4.2e-07	1.126e-05	0	8.5e-07	0.00781429	1.301e-05
plus 2 heddles for twills	HP20	1e-08	0	2.07e-06	1.72e-05	1.773e-05	3.095e-05	2.8e-07	0	0	4.2e-07	1.126e-05	0	8.5e-07	0.00781429	1.301e-05
additional heddles are located behind main heddles	HP22	0	0	5.7e-07	4.88e-06	5.02e-06	8.77e-06	5e-08	0	0	3.98e-05	3.16e-06	0	0	1.95e-06	0.00262169
Additional double-sided, single-directional heddles used for twills and satin effects	HP26	0	0	7e-08	5.9e-07	6e-07	1.05e-06	0	0	0	0	3.8e-07	0	2.1e-07	2.3e-07	3.1e-07
Additional double-sided, single-directional heddles used for patterning	HP27	0	0	8e-08	7e-07	7.2e-07	1.25e-06	0	0	0	1e-08	4.5e-07	0	2e-08	2.8e-07	3.7e-07
Treadle for raising pattern heddle linked to V-shaped rocker bar at the back of the loom	HM01	0	0	5.8e-07	4.93e-06	5.07e-06	8.86e-06	5e-08	0	7e-08	8e-08	3.2e-06	0	0	1.96e-06	2.63e-06
treadle bar	HM02	0	0	6.4e-07	5.5e-06	5.66e-06	9.89e-06	6e-08	0	8e-08	9e-08	3.57e-06	0	0	2.19e-06	2.94e-06
foot loop	HM03	0	0	7e-08	5.9e-07	6.1e-07	1.06e-06	0	0	0	0	3.8e-07	0	0	2.3e-07	3.1e-07
with counterweight	HM03A	0	0	7e-08	6.6e-07	6.8e-07	1.18e-06	0	0	0	1e-08	4.2e-07	0	0	2.6e-07	3.5e-07
Heddles are connected to asymmetric rocker bars, hinged to a rod parallel to the warp, situated over the warp frame (pulls heddles upwards only "crow's baby" rockers)	HM06	0	0	7e-08	5.9e-07	6e-07	1.05e-06	0	0	0	0	3.8e-07	0	2.1e-07	2.3e-07	3.1e-07
Heddles are connected to a bamboo bow or spring that allows the heddle to be pulled downwards, springing back up after extension (pulls heddles downwards only)	HM07	0	0	7e-08	5.9e-07	6e-07	1.05e-06	0	0	0	0	3.8e-07	0	2.1e-07	2.3e-07	3.1e-07
Heddles are raised by a second person (drawboy)	HM08	0	0	7e-08	6e-07	6.2e-07	1.08e-06	0	0	0	0	3.9e-07	0	0	2.4e-07	3.2e-07
Sticks that remain in the warp permanently, to assist with lifting subsets of the warp (for warp or for weft patterning)	RP01	0.431841	7.233e-05	0.0563262	0.88851	0.310676	0.251965	0.00347925	0.00726682	0.332105	0.13672	0.716519	0.888764	0.0144033	0.0103004	0.0214981
Single stick just behind main heddle, to raise warp threads independently of ground warp (mark as present, even if there are additional sticks)	RP02	0.0383105	0	0.0167263	0.00301015	0.00318306	0.00549687	0.00026566	0.00087122	0.257305	0.0414511	0.704226	0.890102	0.00066255	0.00125174	0.00211735
Two sticks just behind main heddle, one in upper layer of warp, other in lower layer of warp (referring to natural shed division). These two sticks can be pulled forward over the natural shed stick to open additional sheds.	RP03	1.718e-05	0	1.146e-05	8.932e-05	9.245e-05	0.00016122	2.47e-06	2e-08	6.58e-06	3.84e-06	5.991e-05	0.00013336	4.6e-07	3.563e-05	5.022e-05
Set of pattern rods inserted by the weaver behind the main heddle, to mark out and save pattern sheds on a temporary basis (usually inserted in sequence and then removed in reverse order)	RT01	3.133e-05	0	0.0002881	0.23378	0.0176022	0.00573042	0.00013352	0.00033791	1.381e-05	0.00020334	0.00131284	5.7e-07	0.00011878	0.00072555	0.20053
pattern rods are inserted as weaving progresses, then removed in reverse order to make symmetrical design	RT02	9e-08	0	6.52e-06	5.206e-05	5.38e-05	9.385e-05	1.2e-06	2.28e-06	1e-08	1.81e-06	3.454e-05	0	2.4e-07	2.076e-05	0.0820199
pattern rods are inserted all together before weaving begins, removed as weft insertion progresses	RT03	6.4e-07	0	2.284e-05	0.00017189	0.00370753	0.00055821	5.91e-06	1.3e-07	1.1e-07	8.89e-06	0.00011646	1e-08	1.39e-06	6.862e-05	0.00010341
Set of individual heddles for pattern sheds: pattern is recorded via the order of the heddles (either loose in warp or suspended in some way)	PR01	1.58e-06	0	3.677e-05	0.00026911	0.00027978	0.00048728	1.074e-05	2.4e-07	2.8e-07	1.616e-05	0.00018425	1e-08	2.94e-06	0.00010758	0.00019245
Loom-integrated pattern stick or string recording system (a heddle system that includes a set sticks embedded in strings that directly define a sequence of pattern sheds and forms part of the loom structure)	PR04	2.5e-07	0	1.254e-05	9.729e-05	0.00010073	0.00017565	2.77e-06	3e-08	1.4e-07	4.47e-06	6.519e-05	0	9.807e-05	4.066e-05	0.00044936
Stick resting on the warp between the pattern sheds, used to help separate the two sets of sheds	PR05	6e-08	0	5.3e-06	4.263e-05	4.402e-05	7.682e-05	9.2e-07	1e-08	3e-08	1.41e-06	2.82e-05	0	1.099e-05	1.715e-05	2.463e-05
pattern sticks (or strings replacing sticks) are held in a flat heddle system that extends above and below the warp: strings or sticks are transferred from above to below or vice versa	PR06	0	0	6.3e-07	5.41e-06	5.56e-06	9.72e-06	6e-08	0	0	9e-08	3.51e-06	0	0	2.16e-06	6.43e-06
Additional loops inserted between the pattern sticks loop and the warp, raising the patterning arrangement above the warp and allowing multiple connections to the warp (pattern repeats) in some cases	PR07	0	0	7e-08	6e-07	6.2e-07	1.08e-06	0	0	0	0	3.9e-07	0	0	2.4e-07	3.2e-07
Multiple connections from pattern system to warp, allowing pattern repeats	PR08	0	0	7e-08	6e-07	6.2e-07	1.08e-06	0	0	0	0	3.9e-07	0	0	2.4e-07	3.2e-07
Figure Tower supporting patterning system and drawboy	PR09	0	0	7e-08	6e-07	6.2e-07	1.08e-06	0	0	0	0	3.9e-07	0	0	2.4e-07	3.2e-07
pattern stick system is held in fixed position by being attached to the loom frame	PR10	2e-08	0	2.31e-06	1.911e-05	1.97e-05	3.439e-05	3.2e-07	0	0	5.1e-07	1.253e-05	0	2.973e-05	7.95e-06	2.268e-05
pattern sticks or strings are held in place by being tied to a vertical wooden frame	PR12	0	0	6.4e-07	5.46e-06	5.62e-06	9.81e-06	6e-08	0	0	9e-08	3.54e-06	0	0	2.18e-06	6.5e-06
pattern sticks are supported above the warp in a pattern heddle	PR12A	6e-08	0	5.36e-06	4.313e-05	4.454e-05	7.772e-05	9.4e-07	1e-08	1e-08	1.51e-06	2.853e-05	0	5.362e-05	1.797e-05	2.493e-05
pattern sticks are in a circular arrangement above the warp, used in sequence to open shed and then moved from the back to the front of the circular heddle in sequence	PR13	1e-08	0	2.12e-06	1.762e-05	1.816e-05	3.17e-05	2.8e-07	0	0	4.3e-07	1.154e-05	0	1.9e-07	7.02e-06	1.001e-05
circular heddle reverses direction in order to make symmetrical patterns	PR14B	6e-08	0	5.28e-06	4.248e-05	4.387e-05	7.654e-05	9.2e-07	1e-08	1e-08	1.4e-06	2.81e-05	0	1.095e-05	1.709e-05	2.454e-05
helper-rod inserted into pattern shed to widen it before weft insertion	PR15	0	0	6.4e-07	5.44e-06	5.6e-06	9.78e-06	6e-08	0	0	9e-08	3.53e-06	0	1.38e-06	2.18e-06	2.9e-06
pattern sticks are supported by a lifting system connected to a foot-treadle	PR16	0	0	5.8e-07	4.97e-06	5.11e-06	8.93e-06	5e-08	0	0	8e-08	3.22e-06	0	0	1.98e-06	2.65e-06
pattern sticks in a circular arrangement held around a cylindrical drum (eg made of basketwork)	PR17	0	0	6.4e-07	5.47e-06	5.62e-06	9.82e-06	6e-08	0	0	9e-08	3.55e-06	0	0	2.18e-06	3.06e-06
Pattern system is located behind ground weave heddles	PR18	0	0	6.4e-07	5.45e-06	5.61e-06	9.79e-06	6e-08	0	0	9e-08	3.54e-06	0	4e-08	2.17e-06	6.347e-05
Patern system is located in front of ground weave heddles (ie nearer to the weaver)	PR19	1e-08	0	2.09e-06	1.734e-05	1.787e-05	3.119e-05	2.8e-07	0	1e-08	4.2e-07	1.135e-05	0	4.44e-06	6.96e-06	9.4e-06
Pickup stick: pointed stick(s) similar to sword used for opening up pattern sheds	FM02	0.0379409	2.1e-07	0.0134304	0.011654	0.0125194	0.0212662	0.00158914	0.12054	0.0483067	0.0181337	0.0155119	0.840471	0.00525998	0.00530268	0.438563
